# Supplementary material for: Two Years of Evolutionary Dynamics of SARS-CoV-2 in Mexico, With Emphasis on the Variants of Concern
Source: Front Microbiol. 2022 Jul 5;13:886585. doi: 10.3389/fmicb.2022.886585 (PMC9294468; doi:10.3389/fmicb.2022.886585)
Supplement: Supplementary file 1 [file Table_1.xlsx]

## Sheet: Hoja 1
GISAID ID	Strain	Country	State	Collection date	Pangolin lineage	GISAID clade	Variant
EPI_ISL_412972	hCoV-19/Mexico/CMX-InDRE-01/2020	Mexico	Mexico City	2020-02-27	B.1.1	GR
EPI_ISL_452139	hCoV-19/Mexico/CMX-InDRE-07/2020	Mexico	State of Mexico	2020-02-28	B.1.1	GR
EPI_ISL_424667	hCoV-19/Mexico/CMX-InDRE_03/2020	Mexico	State of Mexico	2020-03-04	A.5	S
EPI_ISL_424670	hCoV-19/Mexico/QUE-InDRE-04/2020	Mexico	Queretaro	2020-03-10	A.5	S
EPI_ISL_426362	hCoV-19/Mexico/CMX-INCMNSZ-02/2020	Mexico	Mexico City	2020-03-10	A.2	S
EPI_ISL_452141	hCoV-19/Mexico/CMX-InDRE-08/2020	Mexico	Mexico City	2020-03-11	B.1.1	GR
EPI_ISL_455432	hCoV-19/Mexico/DUR-InDRE-09/2020	Mexico	Durango	2020-03-11	A.1	S
EPI_ISL_424672	hCoV-19/Mexico/PUE-InDRE-05/2020	Mexico	Puebla	2020-03-11	B.1	G
EPI_ISL_455439	hCoV-19/Mexico/CMX-InDRE_15/2020	Mexico	Mexico City	2020-03-11	A.1	S
EPI_ISL_424345	hCoV-19/Mexico/CMX-INER-01/2020	Mexico	Mexico City	2020-03-12	B.1	G
EPI_ISL_424673	hCoV-19/Mexico/CMX-InDRE-06/2020	Mexico	Mexico City	2020-03-12	A.1	S
EPI_ISL_426361	hCoV-19/Mexico/CMX-INCMNSZ-01/2020	Mexico	Mexico City	2020-03-12	A.1	S
EPI_ISL_426363	hCoV-19/Mexico/CMX-INCMNSZ-03/2020	Mexico	Mexico City	2020-03-12	A.1	S
EPI_ISL_426364	hCoV-19/Mexico/CMX-INCMNSZ-04/2020	Mexico	Mexico City	2020-03-12	A.1	S
EPI_ISL_426365	hCoV-19/Mexico/CMX-INCMNSZ-05/2020	Mexico	Mexico City	2020-03-12	B.1	G
EPI_ISL_455436	hCoV-19/Mexico/CMX-InDRE_12/2020	Mexico	Mexico City	2020-03-12	B.1	G
EPI_ISL_455456	hCoV-19/Mexico/QUE-InDRE-18/2020	Mexico	Queretaro	2020-03-12	A.5	S
EPI_ISL_424348	hCoV-19/Mexico/CMX-INER-02/2020	Mexico	Mexico City	2020-03-13	B.1
EPI_ISL_455434	hCoV-19/Mexico/GRO-InDRE-10/2020	Mexico	Guerrero	2020-03-13	B.1	GH
EPI_ISL_455438	hCoV-19/Mexico/ROO-InDRE-14/2020	Mexico	Quintana Roo	2020-03-14	B.1	G
EPI_ISL_455455	hCoV-19/Mexico/PUE-InDRE-17/2020	Mexico	Puebla	2020-03-14	B.1.1	GR
EPI_ISL_424626	hCoV-19/Mexico/CMX-INER-04/2020	Mexico	Mexico City	2020-03-15	B.1.201	G
EPI_ISL_837608	hCoV-19/Mexico/CMX-INER-0006/2020	Mexico	Mexico City	2020-03-15	B.1.609	G
EPI_ISL_424627	hCoV-19/Mexico/CMX-INER-05/2020	Mexico	Mexico City	2020-03-16	A.1	S
EPI_ISL_648595	hCoV-19/Mexico/NLE-UANL-126/2020	Mexico	Nuevo Leon	2020-03-16	B.1	G
EPI_ISL_779169	hCoV-19/Mexico/NLE-UANL-001/2020	Mexico	Nuevo Leon	2020-03-16	A.2	S
EPI_ISL_455454	hCoV-19/Mexico/JAL-InDRE-16/2020	Mexico	Jalisco	2020-03-18	B	L
EPI_ISL_1301620	hCoV-19/Mexico/CAM-IBT-IMSS-426/2020	Mexico	Campeche	2020-03-18	B.1.1	GR
EPI_ISL_455435	hCoV-19/Mexico/JAL-InDRE-11/2020	Mexico	Jalisco	2020-03-20	B	L
EPI_ISL_837609	hCoV-19/Mexico/CMX-INER-0007/2020	Mexico	Mexico City	2020-03-20	B.1	GH
EPI_ISL_837610	hCoV-19/Mexico/CMX-INER-0008/2020	Mexico	Mexico City	2020-03-20	B.1.1	GR
EPI_ISL_455437	hCoV-19/Mexico/CMX-InDRE-13/2020	Mexico	Mexico City	2020-03-21	B.1.609	G
EPI_ISL_779170	hCoV-19/Mexico/NLE-UANL-003/2020	Mexico	Nuevo Leon	2020-03-22	B.1	GH
EPI_ISL_837611	hCoV-19/Mexico/CMX-INER-0009/2020	Mexico	Mexico City	2020-03-22	B.1.609	G
EPI_ISL_837612	hCoV-19/Mexico/CMX-INER-0010/2020	Mexico	Mexico City	2020-03-22	B.1	G
EPI_ISL_837613	hCoV-19/Mexico/CMX-INER-0011/2020	Mexico	Mexico City	2020-03-22	B.1.1	GR
EPI_ISL_837614	hCoV-19/Mexico/CMX-INER-0012/2020	Mexico	Mexico City	2020-03-24	B.1.609	G
EPI_ISL_837615	hCoV-19/Mexico/CMX-INER-0013/2020	Mexico	Mexico City	2020-03-24	B.1	G
EPI_ISL_837616	hCoV-19/Mexico/CMX-INER-0014/2020	Mexico	Mexico City	2020-03-24	A.5	S
EPI_ISL_496373	hCoV-19/Mexico/BCN-ALSR-1712/2020	Mexico	Baja California	2020-03-25	B.1
EPI_ISL_1301498	hCoV-19/Mexico/ROO-IBT-IMSS-427/2020	Mexico	Quintana Roo	2020-03-25	B.1.415	G
EPI_ISL_779171	hCoV-19/Mexico/NLE-UANL-004/2020	Mexico	Nuevo Leon	2020-03-25	B.1.609	G
EPI_ISL_496371	hCoV-19/Mexico/BCN-ALSR-1710/2020	Mexico	Baja California	2020-03-26	B.1
EPI_ISL_496372	hCoV-19/Mexico/BCN-ALSR-1711/2020	Mexico	Baja California	2020-03-26	B.1
EPI_ISL_837617	hCoV-19/Mexico/CMX-INER-0015/2020	Mexico	Mexico City	2020-03-26	B.1.609	G
EPI_ISL_1301621	hCoV-19/Mexico/GUA-IBT-IMSS-428/2020	Mexico	Guanajuato	2020-03-26	B.1	G
EPI_ISL_496370	hCoV-19/Mexico/BCN-ALSR-1709/2020	Mexico	Baja California	2020-03-27	B.1.267	GH
EPI_ISL_493334	hCoV-19/Mexico/GUA-InDRE-19/2020	Mexico	Guanajuato	2020-03-27	B.1	GH
EPI_ISL_1301622	hCoV-19/Mexico/TLA-IBT-IMSS-429/2020	Mexico	Tlaxcala	2020-03-27	B.1	GH
EPI_ISL_1301718	hCoV-19/Mexico/CMX-INER-IBT-2/2020	Mexico	Mexico City	2020-03-27	A.1	S
EPI_ISL_837618	hCoV-19/Mexico/CMX-INER-0016/2020	Mexico	Mexico City	2020-03-28	B.1.609	G
EPI_ISL_1301717	hCoV-19/Mexico/CMX-INER-IBT-1/2020	Mexico	Mexico City	2020-03-28	B.1.609	G
EPI_ISL_1301520	hCoV-19/Mexico/CMX-INER-IBT-4/2020	Mexico	Mexico City	2020-03-29	A.5	S
EPI_ISL_837619	hCoV-19/Mexico/CMX-INER-0017/2020	Mexico	Mexico City	2020-03-29	B.1.609	G
EPI_ISL_837620	hCoV-19/Mexico/CMX-INER-0018/2020	Mexico	Mexico City	2020-03-30	B.1.609	G
EPI_ISL_1301731	hCoV-19/Mexico/CMX-INER-IBT-5/2020	Mexico	Mexico City	2020-03-30	B.1	G
EPI_ISL_837621	hCoV-19/Mexico/CMX-INER-0019/2020	Mexico	Mexico City	2020-04-01	A.5	S
EPI_ISL_837622	hCoV-19/Mexico/CMX-INER-0020/2020	Mexico	Mexico City	2020-04-01	B.1.609	G
EPI_ISL_837623	hCoV-19/Mexico/CMX-INER-0021/2020	Mexico	Mexico City	2020-04-01	B.1.1	GR
EPI_ISL_872089	hCoV-19/Mexico/SON-InDRE-99/2020	Mexico	Sonora	2020-04-01	B.1.320	GH
EPI_ISL_955257	hCoV-19/Mexico/CMX-IBT-IMSS-02/2020	Mexico	Mexico City	2020-04-01	B.1	GH
EPI_ISL_2712622	hCoV-19/Mexico/BCN-SEARCH-102555/2020	Mexico	Baja California	2020-04-01	B.1	G
EPI_ISL_493335	hCoV-19/Mexico/GUA-InDRE-20/2020	Mexico	Guanajuato	2020-04-02	B.1	GH
EPI_ISL_837624	hCoV-19/Mexico/CMX-INER-0022/2020	Mexico	Mexico City	2020-04-02	B.1	GH
EPI_ISL_1301623	hCoV-19/Mexico/ROO-IBT-IMSS-432/2020	Mexico	Quintana Roo	2020-04-02	B.1.1	GR
EPI_ISL_1301624	hCoV-19/Mexico/ROO-IBT-IMSS-433/2020	Mexico	Quintana Roo	2020-04-02	B.1.1	GR
EPI_ISL_837625	hCoV-19/Mexico/CMX-INER-0023/2020	Mexico	Mexico City	2020-04-03	B.1.1	GR
EPI_ISL_837626	hCoV-19/Mexico/CMX-INER-0024/2020	Mexico	Mexico City	2020-04-03	B.1	GH
EPI_ISL_1301599	hCoV-19/Mexico/CMX-INER-IBT-9/2020	Mexico	Mexico City	2020-04-03	B.1.609	G
EPI_ISL_1301625	hCoV-19/Mexico/ROO-IBT-IMSS-435/2020	Mexico	Quintana Roo	2020-04-03	B.1	GH
EPI_ISL_2712625	hCoV-19/Mexico/BCN-SEARCH-102558/2020	Mexico	Baja California	2020-04-03	B.1.267	GH
EPI_ISL_837627	hCoV-19/Mexico/CMX-INER-0025/2020	Mexico	Mexico City	2020-04-04	B.1.609	G
EPI_ISL_837628	hCoV-19/Mexico/CMX-INER-0026/2020	Mexico	Mexico City	2020-04-04	B.1.1.222	GR
EPI_ISL_872091	hCoV-19/Mexico/CMX-InDRE-101/2020	Mexico	State of Mexico	2020-04-04	B.1	G
EPI_ISL_872093	hCoV-19/Mexico/SON-InDRE-103/2020	Mexico	Sonora	2020-04-04	B.1	G
EPI_ISL_955256	hCoV-19/Mexico/CMX-IBT-IMSS-03/2020	Mexico	Mexico City	2020-04-05	B.1	G
EPI_ISL_1301598	hCoV-19/Mexico/CMX-INER-IBT-7/2020	Mexico	Mexico City	2020-04-05	B.1.609	G
EPI_ISL_2712633	hCoV-19/Mexico/BCN-SEARCH-102566/2020	Mexico	Baja California Sur	2020-04-05	B.1	GH
EPI_ISL_2712635	hCoV-19/Mexico/BCN-SEARCH-102568/2020	Mexico	Baja California	2020-04-05	B.1	GH
EPI_ISL_837629	hCoV-19/Mexico/CMX-INER-0027/2020	Mexico	Mexico City	2020-04-06	B.1	G
EPI_ISL_837630	hCoV-19/Mexico/CMX-INER-0028/2020	Mexico	Mexico City	2020-04-06	B.1.609	G
EPI_ISL_837631	hCoV-19/Mexico/CMX-INER-0029/2020	Mexico	Mexico City	2020-04-06	B.1	G
EPI_ISL_837632	hCoV-19/Mexico/CMX-INER-0030/2020	Mexico	Mexico City	2020-04-06	B.1	GH
EPI_ISL_837633	hCoV-19/Mexico/CMX-INER-0031/2020	Mexico	Mexico City	2020-04-06	B.1.609	G
EPI_ISL_955255	hCoV-19/Mexico/BCS-IBT-IMSS-20/2020	Mexico	Baja California Sur	2020-04-06	B.1.609	G
EPI_ISL_1301552	hCoV-19/Mexico/CHH-IBT-IMSS-439/2020	Mexico	Chihuahua	2020-04-06	B.1	GH
EPI_ISL_1301626	hCoV-19/Mexico/QUE-IBT-IMSS-436/2020	Mexico	Queretaro	2020-04-06	B.1.609	G
EPI_ISL_1301628	hCoV-19/Mexico/TAB-IBT-IMSS-441/2020	Mexico	Tabasco	2020-04-06	B.1	GH
EPI_ISL_1301629	hCoV-19/Mexico/TAB-IBT-IMSS-442/2020	Mexico	Tabasco	2020-04-06	B.1	GH
EPI_ISL_2712613	hCoV-19/Mexico/SON-SEARCH-102546/2020	Mexico	Sonora	2020-04-06	B.1	GH
EPI_ISL_2712614	hCoV-19/Mexico/SON-SEARCH-102547/2020	Mexico	Sonora	2020-04-06	B.1	GH
EPI_ISL_2712615	hCoV-19/Mexico/SON-SEARCH-102548/2020	Mexico	Sonora	2020-04-06	B.1	GH
EPI_ISL_2712621	hCoV-19/Mexico/SON-SEARCH-102554/2020	Mexico	Sonora	2020-04-06	B.1	GH
EPI_ISL_2712623	hCoV-19/Mexico/BCN-SEARCH-102556/2020	Mexico	Baja California	2020-04-06	B.1.320	GH
EPI_ISL_2712627	hCoV-19/Mexico/BCN-SEARCH-102560/2020	Mexico	Baja California	2020-04-06	B.1	G
EPI_ISL_2712636	hCoV-19/Mexico/BCN-SEARCH-102569/2020	Mexico	Baja California	2020-04-06	B.1	GH
EPI_ISL_837634	hCoV-19/Mexico/CMX-INER-0032/2020	Mexico	Mexico City	2020-04-07	B.1.609	G
EPI_ISL_955250	hCoV-19/Mexico/BCS-IBT-IMSS-09/2020	Mexico	Baja California Sur	2020-04-07	B.1.609	G
EPI_ISL_955251	hCoV-19/Mexico/BCS-IBT-IMSS-12/2020	Mexico	Baja California Sur	2020-04-07	B.1.609	G
EPI_ISL_955252	hCoV-19/Mexico/BCS-IBT-IMSS-13/2020	Mexico	Baja California Sur	2020-04-07	B.1.609	G
EPI_ISL_955253	hCoV-19/Mexico/BCS-IBT-IMSS-14/2020	Mexico	Baja California Sur	2020-04-07	B.1.609	G
EPI_ISL_955254	hCoV-19/Mexico/CMX-IBT-IMSS-07/2020	Mexico	Mexico City	2020-04-07	B.1	G
EPI_ISL_1301605	hCoV-19/Mexico/CMX-INER-IBT-12/2020	Mexico	Mexico City	2020-04-07	B.1.1.500	GR
EPI_ISL_1301681	hCoV-19/Mexico/AGU-InDRE-IBT-42/2020	Mexico	Aguascalientes	2020-04-07	B.1	GH
EPI_ISL_2712626	hCoV-19/Mexico/BCN-SEARCH-102559/2020	Mexico	Baja California Sur	2020-04-07	B.1	G
EPI_ISL_2712628	hCoV-19/Mexico/BCN-SEARCH-102561/2020	Mexico	Baja California	2020-04-07	B.1	GH
EPI_ISL_2712631	hCoV-19/Mexico/BCN-SEARCH-102564/2020	Mexico	Baja California Sur	2020-04-07	B.1.397	G
EPI_ISL_2712634	hCoV-19/Mexico/BCN-SEARCH-102567/2020	Mexico	Baja California	2020-04-07	B.1	G
EPI_ISL_837635	hCoV-19/Mexico/CMX-INER-0033/2020	Mexico	Mexico City	2020-04-08	B.1	G
EPI_ISL_837636	hCoV-19/Mexico/CMX-INER-0034/2020	Mexico	Mexico City	2020-04-08	B.1.243	G
EPI_ISL_837637	hCoV-19/Mexico/CMX-INER-0035/2020	Mexico	Mexico City	2020-04-08	B.1	GH
EPI_ISL_837638	hCoV-19/Mexico/CMX-INER-0036/2020	Mexico	Mexico City	2020-04-08	B.1	G
EPI_ISL_837639	hCoV-19/Mexico/CMX-INER-0037/2020	Mexico	Mexico City	2020-04-08	B.1.609	G
EPI_ISL_837640	hCoV-19/Mexico/CMX-INER-0038/2020	Mexico	Mexico City	2020-04-08	B.1	G
EPI_ISL_955240	hCoV-19/Mexico/BCN-IBT-IMSS-17/2020	Mexico	Baja California	2020-04-08	B.1.609	G
EPI_ISL_955241	hCoV-19/Mexico/BCN-IBT-IMSS-18/2020	Mexico	Baja California	2020-04-08	B.1.609	G
EPI_ISL_955242	hCoV-19/Mexico/BCS-IBT-IMSS-15/2020	Mexico	Baja California Sur	2020-04-08	B.1.609	G
EPI_ISL_955243	hCoV-19/Mexico/BCS-IBT-IMSS-16/2020	Mexico	Baja California Sur	2020-04-08	B.1.609	G
EPI_ISL_955244	hCoV-19/Mexico/GRO-IBT-IMSS-08/2020	Mexico	Guerrero	2020-04-08	B.1.1	GR
EPI_ISL_955245	hCoV-19/Mexico/GRO-IBT-IMSS-10/2020	Mexico	Guerrero	2020-04-08	B.1	G
EPI_ISL_955246	hCoV-19/Mexico/MEX-IBT-IMSS-04/2020	Mexico	State of Mexico	2020-04-08	B.1	G
EPI_ISL_955247	hCoV-19/Mexico/MEX-IBT-IMSS-19/2020	Mexico	State of Mexico	2020-04-08	B.1	G
EPI_ISL_955248	hCoV-19/Mexico/CMX-IBT-IMSS-05/2020	Mexico	Mexico City	2020-04-08	B.1.1	GR
EPI_ISL_955249	hCoV-19/Mexico/CMX-IBT-IMSS-06/2020	Mexico	Mexico City	2020-04-08	B.1	GH
EPI_ISL_1301627	hCoV-19/Mexico/TLA-IBT-IMSS-440/2020	Mexico	Tlaxcala	2020-04-08	B.1	GH
EPI_ISL_1301631	hCoV-19/Mexico/AGU-IBT-IMSS-446/2020	Mexico	Aguascalientes	2020-04-08	B.1	GH
EPI_ISL_2712616	hCoV-19/Mexico/SON-SEARCH-102549/2020	Mexico	Sonora	2020-04-08	B.1	GH
EPI_ISL_2712617	hCoV-19/Mexico/SON-SEARCH-102550/2020	Mexico	Sonora	2020-04-08	B.1	GH
EPI_ISL_2712618	hCoV-19/Mexico/SON-SEARCH-102551/2020	Mexico	Sonora	2020-04-08	B.1	GH
EPI_ISL_2712619	hCoV-19/Mexico/SON-SEARCH-102552/2020	Mexico	Sonora	2020-04-08	B.1	GH
EPI_ISL_2712620	hCoV-19/Mexico/SON-SEARCH-102553/2020	Mexico	Sonora	2020-04-08	B.1	GH
EPI_ISL_2712624	hCoV-19/Mexico/BCN-SEARCH-102557/2020	Mexico	Baja California	2020-04-08	B.1.1	GR
EPI_ISL_2712629	hCoV-19/Mexico/BCN-SEARCH-102562/2020	Mexico	Baja California	2020-04-08	B.1.243	G
EPI_ISL_2712641	hCoV-19/Mexico/BCN-SEARCH-102574/2020	Mexico	Baja California	2020-04-08	B.1.609	G
EPI_ISL_872088	hCoV-19/Mexico/CMX-InDRE-98/2020	Mexico	Mexico City	2020-04-09	B.1	G
EPI_ISL_1301682	hCoV-19/Mexico/AGU-InDRE-IBT-43/2020	Mexico	Aguascalientes	2020-04-09	B.1.1.344	GR
EPI_ISL_2712630	hCoV-19/Mexico/BCN-SEARCH-102563/2020	Mexico	Baja California	2020-04-09	B.1.320	GH
EPI_ISL_2712632	hCoV-19/Mexico/BCN-SEARCH-102565/2020	Mexico	Baja California	2020-04-09	B.1	GH
EPI_ISL_2712642	hCoV-19/Mexico/BCN-SEARCH-102575/2020	Mexico	Baja California	2020-04-09	B.1.239	G
EPI_ISL_658904	hCoV-19/Mexico/QROO-InDRE-53/2020	Mexico	Quintana Roo	2020-04-10	B.1.1	GR
EPI_ISL_837606	hCoV-19/Mexico/CMX-INER-0040/2020	Mexico	Mexico City	2020-04-10	B.1	GH
EPI_ISL_837641	hCoV-19/Mexico/CMX-INER-0039/2020	Mexico	Mexico City	2020-04-10	B.1.1	GR
EPI_ISL_837642	hCoV-19/Mexico/CMX-INER-0041/2020	Mexico	Mexico City	2020-04-10	B.1	G
EPI_ISL_837643	hCoV-19/Mexico/CMX-INER-0042/2020	Mexico	Mexico City	2020-04-10	B.1.1	GR
EPI_ISL_837644	hCoV-19/Mexico/CMX-INER-0043/2020	Mexico	Mexico City	2020-04-10	B.1	GH
EPI_ISL_837645	hCoV-19/Mexico/CMX-INER-0044/2020	Mexico	Mexico City	2020-04-10	B.1.609	G
EPI_ISL_861419	hCoV-19/Mexico/YUC-InDRE-95/2020	Mexico	Yucatan	2020-04-10	B.1	G
EPI_ISL_1301600	hCoV-19/Mexico/CMX-INER-IBT-10/2020	Mexico	Mexico City	2020-04-10	B.1.609	G
EPI_ISL_1301630	hCoV-19/Mexico/BCN-IBT-IMSS-445/2020	Mexico	Baja California	2020-04-10	B.1	GH
EPI_ISL_2712637	hCoV-19/Mexico/BCN-SEARCH-102570/2020	Mexico	Baja California	2020-04-10	B.1.320	GH
EPI_ISL_2712643	hCoV-19/Mexico/BCN-SEARCH-102576/2020	Mexico	Baja California	2020-04-10	B.1.320	GH
EPI_ISL_2712644	hCoV-19/Mexico/BCN-SEARCH-102577/2020	Mexico	Baja California	2020-04-10	B.1.609	G
EPI_ISL_2712645	hCoV-19/Mexico/BCN-SEARCH-102578/2020	Mexico	Baja California	2020-04-10	B.1.609	G
EPI_ISL_2712646	hCoV-19/Mexico/BCN-SEARCH-102579/2020	Mexico	Baja California	2020-04-10	B.1.1	GR
EPI_ISL_2835275	hCoV-19/Mexico/BCN-SEARCH-102792/2020	Mexico	Baja California	2020-04-10	B.1.320	GH
EPI_ISL_837646	hCoV-19/Mexico/CMX-INER-0045/2020	Mexico	Mexico City	2020-04-11	B.1.1	GR
EPI_ISL_1301679	hCoV-19/Mexico/SLP-InDRE-IBT-40/2020	Mexico	San Luis Potosi	2020-04-11	B.1	G
EPI_ISL_1301680	hCoV-19/Mexico/SLP-InDRE-IBT-41/2020	Mexico	San Luis Potosi	2020-04-11	B.1	G
EPI_ISL_2712647	hCoV-19/Mexico/BCN-SEARCH-102580/2020	Mexico	Baja California	2020-04-11	B.1.243	G
EPI_ISL_2712648	hCoV-19/Mexico/BCN-SEARCH-102581/2020	Mexico	Baja California	2020-04-11	B.1.320	GH
EPI_ISL_2712649	hCoV-19/Mexico/BCN-SEARCH-102582/2020	Mexico	Baja California	2020-04-11	B.1.609	G
EPI_ISL_2712650	hCoV-19/Mexico/BCN-SEARCH-102583/2020	Mexico	Baja California	2020-04-11	B.1.320	GH
EPI_ISL_2712655	hCoV-19/Mexico/BCN-SEARCH-102588/2020	Mexico	Baja California	2020-04-11	B.1.243	G
EPI_ISL_2712660	hCoV-19/Mexico/BCN-SEARCH-102593/2020	Mexico	Baja California	2020-04-11	B.1.320	GH
EPI_ISL_1301683	hCoV-19/Mexico/AGU-InDRE-IBT-44/2020	Mexico	Aguascalientes	2020-04-12	B.1.1.344	GR
EPI_ISL_1301684	hCoV-19/Mexico/AGU-InDRE-IBT-45/2020	Mexico	Aguascalientes	2020-04-12	B.1	GH
EPI_ISL_1301686	hCoV-19/Mexico/AGU-InDRE-IBT-47/2020	Mexico	Aguascalientes	2020-04-12	B.1.1.344	GR
EPI_ISL_2712651	hCoV-19/Mexico/BCN-SEARCH-102584/2020	Mexico	Baja California	2020-04-12	B.1.243	G
EPI_ISL_2712652	hCoV-19/Mexico/BCN-SEARCH-102585/2020	Mexico	Baja California	2020-04-12	B.1.243	G
EPI_ISL_2712653	hCoV-19/Mexico/BCN-SEARCH-102586/2020	Mexico	Baja California	2020-04-12	B.1.243	G
EPI_ISL_2712654	hCoV-19/Mexico/BCN-SEARCH-102587/2020	Mexico	Baja California	2020-04-12	B.1.320	GH
EPI_ISL_2712656	hCoV-19/Mexico/BCN-SEARCH-102589/2020	Mexico	Baja California	2020-04-12	B.1.243	G
EPI_ISL_2712657	hCoV-19/Mexico/BCN-SEARCH-102590/2020	Mexico	Baja California	2020-04-12	B.1.320	GH
EPI_ISL_2712658	hCoV-19/Mexico/BCN-SEARCH-102591/2020	Mexico	Baja California	2020-04-12	B.1.243	G
EPI_ISL_837647	hCoV-19/Mexico/CMX-INER-0046/2020	Mexico	Mexico City	2020-04-13	B.1.609	G
EPI_ISL_837648	hCoV-19/Mexico/CMX-INER-0047/2020	Mexico	Mexico City	2020-04-13	B.1.1	GR
EPI_ISL_837649	hCoV-19/Mexico/CMX-INER-0048/2020	Mexico	Mexico City	2020-04-13	B.1.1	GR
EPI_ISL_872092	hCoV-19/Mexico/ROO-InDRE-102/2020	Mexico	Quintana Roo	2020-04-13	B.1	GH
EPI_ISL_1301636	hCoV-19/Mexico/MOR-IBT-IMSS-453/2020	Mexico	Morelos	2020-04-13	B.1	G
EPI_ISL_1301685	hCoV-19/Mexico/AGU-InDRE-IBT-46/2020	Mexico	Aguascalientes	2020-04-13	B.1	GH
EPI_ISL_2712638	hCoV-19/Mexico/SON-SEARCH-102571/2020	Mexico	Sonora	2020-04-13	B.1	GH
EPI_ISL_2712639	hCoV-19/Mexico/SON-SEARCH-102572/2020	Mexico	Sonora	2020-04-13	B.1	GH
EPI_ISL_2712659	hCoV-19/Mexico/BCN-SEARCH-102592/2020	Mexico	Baja California	2020-04-13	B.1.320	GH
EPI_ISL_2712661	hCoV-19/Mexico/BCN-SEARCH-102594/2020	Mexico	Baja California	2020-04-13	B.1.243	G
EPI_ISL_2712662	hCoV-19/Mexico/BCN-SEARCH-102595/2020	Mexico	Baja California	2020-04-13	B.1.243	G
EPI_ISL_2712663	hCoV-19/Mexico/BCN-SEARCH-102596/2020	Mexico	Baja California	2020-04-13	B.1.320	GH
EPI_ISL_2712669	hCoV-19/Mexico/BCN-SEARCH-102602/2020	Mexico	Baja California	2020-04-13	B.1	GH
EPI_ISL_2712671	hCoV-19/Mexico/BCN-SEARCH-102604/2020	Mexico	Baja California	2020-04-13	B.1	G
EPI_ISL_2712672	hCoV-19/Mexico/BCN-SEARCH-102605/2020	Mexico	Baja California	2020-04-13	B.1	G
EPI_ISL_2712675	hCoV-19/Mexico/BCN-SEARCH-102609/2020	Mexico	Baja California	2020-04-13	B.1.243	G
EPI_ISL_2712676	hCoV-19/Mexico/BCN-SEARCH-102610/2020	Mexico	Baja California	2020-04-13	B.1	GH
EPI_ISL_2712677	hCoV-19/Mexico/BCN-SEARCH-102611/2020	Mexico	Baja California	2020-04-13	B.1	G
EPI_ISL_2835277	hCoV-19/Mexico/BCN-SEARCH-102794/2020	Mexico	Baja California	2020-04-13	B.1.243	G
EPI_ISL_837604	hCoV-19/Mexico/CMX-INER-0051/2020	Mexico	Mexico City	2020-04-14	B.1.189	G
EPI_ISL_837650	hCoV-19/Mexico/CMX-INER-0049/2020	Mexico	Mexico City	2020-04-14	B.1.189	G
EPI_ISL_837651	hCoV-19/Mexico/CMX-INER-0050/2020	Mexico	Mexico City	2020-04-14	B.1.1	GR
EPI_ISL_2712664	hCoV-19/Mexico/BCN-SEARCH-102597/2020	Mexico	Baja California	2020-04-14	B.1.320	GH
EPI_ISL_2712665	hCoV-19/Mexico/BCN-SEARCH-102598/2020	Mexico	Baja California	2020-04-14	B.1.243	G
EPI_ISL_2712666	hCoV-19/Mexico/BCN-SEARCH-102599/2020	Mexico	Baja California	2020-04-14	B.1.243	G
EPI_ISL_2712667	hCoV-19/Mexico/BCN-SEARCH-102600/2020	Mexico	Baja California	2020-04-14	B.1.243	G
EPI_ISL_2712668	hCoV-19/Mexico/BCN-SEARCH-102601/2020	Mexico	Baja California	2020-04-14	B.1.243	G
EPI_ISL_2712670	hCoV-19/Mexico/BCN-SEARCH-102603/2020	Mexico	Baja California	2020-04-14	B.1.320	GH
EPI_ISL_2712673	hCoV-19/Mexico/BCN-SEARCH-102607/2020	Mexico	Baja California	2020-04-14	B.1.320	GH
EPI_ISL_2712674	hCoV-19/Mexico/BCN-SEARCH-102608/2020	Mexico	Baja California	2020-04-14	B.1.320	GH
EPI_ISL_2712678	hCoV-19/Mexico/BCN-SEARCH-102612/2020	Mexico	Baja California	2020-04-14	B.1	GH
EPI_ISL_2712679	hCoV-19/Mexico/BCN-SEARCH-102613/2020	Mexico	Baja California	2020-04-14	B.1	GH
EPI_ISL_2712680	hCoV-19/Mexico/BCN-SEARCH-102614/2020	Mexico	Baja California	2020-04-14	B.1	G
EPI_ISL_2712681	hCoV-19/Mexico/BCN-SEARCH-102615/2020	Mexico	Baja California	2020-04-14	B.1.397	G
EPI_ISL_2712682	hCoV-19/Mexico/BCN-SEARCH-102616/2020	Mexico	Baja California	2020-04-14	B.1.397	G
EPI_ISL_2835273	hCoV-19/Mexico/BCN-SEARCH-102790/2020	Mexico	Baja California	2020-04-14	B.1.243	G
EPI_ISL_837652	hCoV-19/Mexico/CMX-INER-0052/2020	Mexico	Mexico City	2020-04-15	B.1.1	GR
EPI_ISL_837653	hCoV-19/Mexico/CMX-INER-0053/2020	Mexico	Mexico City	2020-04-15	B.1	G
EPI_ISL_861420	hCoV-19/Mexico/CMX-InDRE-96/2020	Mexico	Mexico City	2020-04-15	B.1.609	G
EPI_ISL_2712640	hCoV-19/Mexico/SON-SEARCH-102573/2020	Mexico	Sonora	2020-04-15	B.1	GH
EPI_ISL_2712683	hCoV-19/Mexico/BCN-SEARCH-102617/2020	Mexico	Baja California	2020-04-15	B.1.243	G
EPI_ISL_2712684	hCoV-19/Mexico/BCN-SEARCH-102618/2020	Mexico	Baja California	2020-04-15	B.1	G
EPI_ISL_2712685	hCoV-19/Mexico/BCN-SEARCH-102619/2020	Mexico	Baja California	2020-04-15	B.1	G
EPI_ISL_2712686	hCoV-19/Mexico/BCN-SEARCH-102620/2020	Mexico	Baja California	2020-04-15	B.1	GH
EPI_ISL_2712687	hCoV-19/Mexico/BCN-SEARCH-102621/2020	Mexico	Baja California	2020-04-15	B.1.241	G
EPI_ISL_2712688	hCoV-19/Mexico/BCN-SEARCH-102622/2020	Mexico	Baja California	2020-04-15	B.1	G
EPI_ISL_2712689	hCoV-19/Mexico/BCN-SEARCH-102623/2020	Mexico	Baja California	2020-04-15	B.1.243	G
EPI_ISL_2835274	hCoV-19/Mexico/BCN-SEARCH-102791/2020	Mexico	Baja California	2020-04-15	B.1.243	G
EPI_ISL_837654	hCoV-19/Mexico/CMX-INER-0054/2020	Mexico	Mexico City	2020-04-16	B.1	G
EPI_ISL_837655	hCoV-19/Mexico/CMX-INER-0055/2020	Mexico	Mexico City	2020-04-16	B.1	G
EPI_ISL_837656	hCoV-19/Mexico/CMX-INER-0057/2020	Mexico	Mexico City	2020-04-16	B.1	G
EPI_ISL_837657	hCoV-19/Mexico/CMX-INER-0058/2020	Mexico	Mexico City	2020-04-16	B.1.609	G
EPI_ISL_837658	hCoV-19/Mexico/CMX-INER-0059/2020	Mexico	Mexico City	2020-04-16	B.1.609	G
EPI_ISL_955234	hCoV-19/Mexico/CMX-IBT-IMSS-22/2020	Mexico	Mexico City	2020-04-16	B.1.189	G
EPI_ISL_955239	hCoV-19/Mexico/CMX-IBT-IMSS-21/2020	Mexico	Mexico City	2020-04-16	B.1.1	GR
EPI_ISL_2835276	hCoV-19/Mexico/BCN-SEARCH-102793/2020	Mexico	Baja California	2020-04-16	B.1.243	G
EPI_ISL_2835278	hCoV-19/Mexico/BCN-SEARCH-102795/2020	Mexico	Baja California	2020-04-16	B.1.1	GR
EPI_ISL_2835279	hCoV-19/Mexico/BCN-SEARCH-102796/2020	Mexico	Baja California	2020-04-16	B.1	G
EPI_ISL_2835280	hCoV-19/Mexico/BCN-SEARCH-102797/2020	Mexico	Baja California	2020-04-16	B.1	G
EPI_ISL_2835281	hCoV-19/Mexico/BCN-SEARCH-102798/2020	Mexico	Baja California	2020-04-16	B.1.320	GH
EPI_ISL_493336	hCoV-19/Mexico/SIN-InDRE-21/2020	Mexico	Sinaloa	2020-04-17	B.1.609	G
EPI_ISL_837659	hCoV-19/Mexico/CMX-INER-0060/2020	Mexico	Mexico City	2020-04-17	B.1.609	G
EPI_ISL_837660	hCoV-19/Mexico/CMX-INER-0061/2020	Mexico	Mexico City	2020-04-17	B.1	GH
EPI_ISL_837661	hCoV-19/Mexico/CMX-INER-0062/2020	Mexico	Mexico City	2020-04-17	B.1	GH
EPI_ISL_955236	hCoV-19/Mexico/GRO-IBT-IMSS-26/2020	Mexico	Guerrero	2020-04-17	B.1	G
EPI_ISL_955237	hCoV-19/Mexico/MEX-IBT-IMSS-25/2020	Mexico	State of Mexico	2020-04-17	B.1	G
EPI_ISL_955238	hCoV-19/Mexico/CMX-IBT-IMSS-24/2020	Mexico	Mexico City	2020-04-17	B.1.1	GR
EPI_ISL_1301632	hCoV-19/Mexico/PUE-IBT-IMSS-449/2020	Mexico	Puebla	2020-04-17	B.1.609	G
EPI_ISL_1301640	hCoV-19/Mexico/PUE-IBT-IMSS-457/2020	Mexico	Puebla	2020-04-17	B.1.609	G
EPI_ISL_2835282	hCoV-19/Mexico/BCN-SEARCH-102799/2020	Mexico	Baja California	2020-04-17	B.1.243	G
EPI_ISL_2835283	hCoV-19/Mexico/BCN-SEARCH-102800/2020	Mexico	Baja California	2020-04-17	B.1.320	GH
EPI_ISL_2835284	hCoV-19/Mexico/BCN-SEARCH-102801/2020	Mexico	Baja California	2020-04-17	B.1.320	GH
EPI_ISL_2835285	hCoV-19/Mexico/BCN-SEARCH-102802/2020	Mexico	Baja California	2020-04-17	B.1	G
EPI_ISL_2835286	hCoV-19/Mexico/BCN-SEARCH-102803/2020	Mexico	Baja California	2020-04-17	B.1	G
EPI_ISL_2835287	hCoV-19/Mexico/BCN-SEARCH-102804/2020	Mexico	Baja California	2020-04-17	B.1	G
EPI_ISL_2835288	hCoV-19/Mexico/BCN-SEARCH-102805/2020	Mexico	Baja California	2020-04-17	B.1	G
EPI_ISL_2835289	hCoV-19/Mexico/BCN-SEARCH-102806/2020	Mexico	Baja California	2020-04-17	B.1	G
EPI_ISL_2835290	hCoV-19/Mexico/BCN-SEARCH-102807/2020	Mexico	Baja California	2020-04-17	B.1	GH
EPI_ISL_2835291	hCoV-19/Mexico/BCN-SEARCH-102808/2020	Mexico	Baja California	2020-04-17	B.1	G
EPI_ISL_2835292	hCoV-19/Mexico/BCN-SEARCH-102809/2020	Mexico	Baja California	2020-04-17	B.1.241	G
EPI_ISL_2835298	hCoV-19/Mexico/BCN-SEARCH-102815/2020	Mexico	Baja California	2020-04-17	B.1.243	G
EPI_ISL_2835303	hCoV-19/Mexico/BCN-SEARCH-102820/2020	Mexico	Baja California	2020-04-17	B.1.239	G
EPI_ISL_5196726	hCoV-19/Mexico/CMX-INER-IBT-0957/2020	Mexico	Mexico City	2020-04-17	B.1.609	G
EPI_ISL_837662	hCoV-19/Mexico/CMX-INER-0063/2020	Mexico	Mexico City	2020-04-18	B.1	GH
EPI_ISL_837663	hCoV-19/Mexico/CMX-INER-0064/2020	Mexico	Mexico City	2020-04-18	B.1	G
EPI_ISL_837664	hCoV-19/Mexico/CMX-INER-0065/2020	Mexico	Mexico City	2020-04-18	B.1.189	G
EPI_ISL_837665	hCoV-19/Mexico/CMX-INER-0066/2020	Mexico	Mexico City	2020-04-18	B.1.609	G
EPI_ISL_1301633	hCoV-19/Mexico/PUE-IBT-IMSS-450/2020	Mexico	Puebla	2020-04-18	B.1.609	G
EPI_ISL_1301634	hCoV-19/Mexico/PUE-IBT-IMSS-451/2020	Mexico	Puebla	2020-04-18	B.1	GH
EPI_ISL_2835293	hCoV-19/Mexico/BCN-SEARCH-102810/2020	Mexico	Baja California	2020-04-18	B.1	G
EPI_ISL_2835294	hCoV-19/Mexico/BCN-SEARCH-102811/2020	Mexico	Baja California	2020-04-18	B.1.609	G
EPI_ISL_2835295	hCoV-19/Mexico/BCN-SEARCH-102812/2020	Mexico	Baja California	2020-04-18	B.1.320	GH
EPI_ISL_2835296	hCoV-19/Mexico/BCN-SEARCH-102813/2020	Mexico	Baja California	2020-04-18	B.1.243	G
EPI_ISL_5196727	hCoV-19/Mexico/CMX-INER-IBT-0958/2020	Mexico	Mexico City	2020-04-18	B.1	GH
EPI_ISL_837666	hCoV-19/Mexico/CMX-INER-0067/2020	Mexico	Mexico City	2020-04-19	B.1	GH
EPI_ISL_837667	hCoV-19/Mexico/CMX-INER-0068/2020	Mexico	Mexico City	2020-04-19	B.1.609	G
EPI_ISL_955235	hCoV-19/Mexico/CMX-IBT-IMSS-23/2020	Mexico	Mexico City	2020-04-19	B.1.189	G
EPI_ISL_1301606	hCoV-19/Mexico/CMX-INER-IBT-14/2020	Mexico	Mexico City	2020-04-19	B.1.609	G
EPI_ISL_1301637	hCoV-19/Mexico/PUE-IBT-IMSS-454/2020	Mexico	Puebla	2020-04-19	B.1.189	G
EPI_ISL_2835297	hCoV-19/Mexico/BCN-SEARCH-102814/2020	Mexico	Baja California	2020-04-19	B.1.320	GH
EPI_ISL_496369	hCoV-19/Mexico/BCN-ALSR-1708/2020	Mexico	Baja California	2020-04-20	B.1.241	G
EPI_ISL_837668	hCoV-19/Mexico/CMX-INER-0069/2020	Mexico	Mexico City	2020-04-20	B.1	G
EPI_ISL_837669	hCoV-19/Mexico/CMX-INER-0070/2020	Mexico	Mexico City	2020-04-20	B.1.1.222	GR
EPI_ISL_1301608	hCoV-19/Mexico/CMX-INER-IBT-16/2020	Mexico	Mexico City	2020-04-20	B.1.609	G
EPI_ISL_1301635	hCoV-19/Mexico/PUE-IBT-IMSS-452/2020	Mexico	Puebla	2020-04-20	B.1	GH
EPI_ISL_1301638	hCoV-19/Mexico/OAX-IBT-IMSS-455/2020	Mexico	Oaxaca	2020-04-20	B.1	G
EPI_ISL_1301642	hCoV-19/Mexico/MIC-IBT-IMSS-459/2020	Mexico	Michoacan	2020-04-20	B.1.1	GR
EPI_ISL_1301719	hCoV-19/Mexico/CMX-INER-IBT-17/2020	Mexico	Mexico City	2020-04-20	B.1.609	G
EPI_ISL_2835301	hCoV-19/Mexico/BCN-SEARCH-102818/2020	Mexico	Baja California	2020-04-20	B.1.609	G
EPI_ISL_2835302	hCoV-19/Mexico/BCN-SEARCH-102819/2020	Mexico	Baja California	2020-04-20	B.1.397	G
EPI_ISL_2835304	hCoV-19/Mexico/BCN-SEARCH-102821/2020	Mexico	Baja California	2020-04-20	B.1	G
EPI_ISL_2835305	hCoV-19/Mexico/BCN-SEARCH-102822/2020	Mexico	Baja California	2020-04-20	B.1	G
EPI_ISL_2835306	hCoV-19/Mexico/BCN-SEARCH-102823/2020	Mexico	Baja California	2020-04-20	B.1.397	G
EPI_ISL_2835307	hCoV-19/Mexico/BCN-SEARCH-102824/2020	Mexico	Baja California	2020-04-20	B.1.241	G
EPI_ISL_2835308	hCoV-19/Mexico/BCN-SEARCH-102825/2020	Mexico	Baja California	2020-04-20	B.1	G
EPI_ISL_2835309	hCoV-19/Mexico/BCN-SEARCH-102826/2020	Mexico	Baja California	2020-04-20	B.1.243	G
EPI_ISL_837670	hCoV-19/Mexico/CMX-INER-0071/2020	Mexico	Mexico City	2020-04-21	B.1.189	G
EPI_ISL_837671	hCoV-19/Mexico/CMX-INER-0072/2020	Mexico	Mexico City	2020-04-21	B.1.609	G
EPI_ISL_837672	hCoV-19/Mexico/CMX-INER-0073/2020	Mexico	Mexico City	2020-04-21	B.1.609	G
EPI_ISL_1301607	hCoV-19/Mexico/CMX-INER-IBT-15/2020	Mexico	Mexico City	2020-04-21	B.1.609	G
EPI_ISL_2835310	hCoV-19/Mexico/BCN-SEARCH-102827/2020	Mexico	Baja California	2020-04-21	B.1.243	G
EPI_ISL_2835311	hCoV-19/Mexico/BCN-SEARCH-102828/2020	Mexico	Baja California	2020-04-21	B.1.243	G
EPI_ISL_2835312	hCoV-19/Mexico/BCN-SEARCH-102829/2020	Mexico	Baja California	2020-04-21	B.1.609	G
EPI_ISL_5196728	hCoV-19/Mexico/CMX-INER-IBT-0959/2020	Mexico	Mexico City	2020-04-21	B.1	G
EPI_ISL_837673	hCoV-19/Mexico/CMX-INER-0074/2020	Mexico	Mexico City	2020-04-22	B.1.609	G
EPI_ISL_1301609	hCoV-19/Mexico/CMX-INER-IBT-18/2020	Mexico	Mexico City	2020-04-22	B.1.609	G
EPI_ISL_1301639	hCoV-19/Mexico/PUE-IBT-IMSS-456/2020	Mexico	Puebla	2020-04-22	B.1	G
EPI_ISL_2835313	hCoV-19/Mexico/BCN-SEARCH-102830/2020	Mexico	Baja California	2020-04-22	B.1.320	GH
EPI_ISL_837605	hCoV-19/Mexico/CMX-INER-0075/2020	Mexico	Mexico City	2020-04-23	B.1.189	G
EPI_ISL_837674	hCoV-19/Mexico/CMX-INER-0076/2020	Mexico	Mexico City	2020-04-23	B.1	GH
EPI_ISL_1301641	hCoV-19/Mexico/COL-IBT-IMSS-458/2020	Mexico	Colima	2020-04-23	B.1.609	G
EPI_ISL_1301643	hCoV-19/Mexico/PUE-IBT-IMSS-460/2020	Mexico	Puebla	2020-04-23	B.1	G
EPI_ISL_2835314	hCoV-19/Mexico/BCN-SEARCH-102831/2020	Mexico	Baja California	2020-04-23	B.1	GH
EPI_ISL_2835315	hCoV-19/Mexico/BCN-SEARCH-102832/2020	Mexico	Baja California	2020-04-23	B.1	G
EPI_ISL_2835319	hCoV-19/Mexico/BCN-SEARCH-102838/2020	Mexico	Baja California	2020-04-23	B.1.320	GH
EPI_ISL_2835340	hCoV-19/Mexico/BCN-SEARCH-102860/2020	Mexico	Baja California	2020-04-23	B.1.241	G
EPI_ISL_5196729	hCoV-19/Mexico/CMX-INER-IBT-0960/2020	Mexico	Mexico City	2020-04-23	B.1.609	G
EPI_ISL_837675	hCoV-19/Mexico/CMX-INER-0077/2020	Mexico	Mexico City	2020-04-24	B.1.609	G
EPI_ISL_872097	hCoV-19/Mexico/VER-InDRE-104/2020	Mexico	Veracruz	2020-04-24	B.1.1.432	GR
EPI_ISL_1301575	hCoV-19/Mexico/MEX-InDRE-IBT-119/2020	Mexico	State of Mexico	2020-04-24	B.1.1.222	GR
EPI_ISL_1301644	hCoV-19/Mexico/COL-IBT-IMSS-461/2020	Mexico	Colima	2020-04-24	B.1.609	G
EPI_ISL_1301645	hCoV-19/Mexico/PUE-IBT-IMSS-462/2020	Mexico	Puebla	2020-04-24	B.1	GH
EPI_ISL_1301657	hCoV-19/Mexico/BCN-IBT-IMSS-476/2020	Mexico	Baja California	2020-04-24	B.1	G
EPI_ISL_2835299	hCoV-19/Mexico/SO-SEARCH-102816/2020	Mexico	Sonora	2020-04-24	B.1	GH
EPI_ISL_2835300	hCoV-19/Mexico/SO-SEARCH-102817/2020	Mexico	Sonora	2020-04-24	B.1	G
EPI_ISL_2835316	hCoV-19/Mexico/BCN-SEARCH-102833/2020	Mexico	Baja California	2020-04-24	B.1.243	G
EPI_ISL_2835317	hCoV-19/Mexico/BCN-SEARCH-102834/2020	Mexico	Baja California	2020-04-24	B.1.243	G
EPI_ISL_2835318	hCoV-19/Mexico/BCN-SEARCH-102836/2020	Mexico	Baja California	2020-04-24	B.1.243	G
EPI_ISL_2835324	hCoV-19/Mexico/BCN-SEARCH-102844/2020	Mexico	Baja California	2020-04-24	B.1.239	G
EPI_ISL_2835325	hCoV-19/Mexico/BCN-SEARCH-102845/2020	Mexico	Baja California	2020-04-24	B.1.1	GR
EPI_ISL_2835326	hCoV-19/Mexico/BCN-SEARCH-102846/2020	Mexico	Baja California	2020-04-24	B.1	G
EPI_ISL_2835327	hCoV-19/Mexico/BCN-SEARCH-102847/2020	Mexico	Baja California	2020-04-24	B.1.243	G
EPI_ISL_837676	hCoV-19/Mexico/CMX-INER-0078/2020	Mexico	Mexico City	2020-04-25	B.1	G
EPI_ISL_837677	hCoV-19/Mexico/CMX-INER-0079/2020	Mexico	Mexico City	2020-04-25	B.1	GH
EPI_ISL_1301649	hCoV-19/Mexico/PUE-IBT-IMSS-466/2020	Mexico	Puebla	2020-04-25	B.1.189	G
EPI_ISL_2835322	hCoV-19/Mexico/BCN-SEARCH-102841/2020	Mexico	Baja California	2020-04-25	B.1	G
EPI_ISL_2835328	hCoV-19/Mexico/BCN-SEARCH-102848/2020	Mexico	Baja California	2020-04-25	B.1	G
EPI_ISL_5196730	hCoV-19/Mexico/CMX-INER-IBT-0961/2020	Mexico	Mexico City	2020-04-25	B.1.609	G
EPI_ISL_837678	hCoV-19/Mexico/CMX-INER-0080/2020	Mexico	Mexico City	2020-04-26	B.1.609	G
EPI_ISL_1301593	hCoV-19/Mexico/BCS-IBT-IMSS-468/2020	Mexico	Baja California Sur	2020-04-26	B.1.609	G
EPI_ISL_1301651	hCoV-19/Mexico/BCS-IBT-IMSS-469/2020	Mexico	Baja California Sur	2020-04-26	B.1.609	G
EPI_ISL_1301652	hCoV-19/Mexico/BCS-IBT-IMSS-470/2020	Mexico	Baja California Sur	2020-04-26	B.1.609	G
EPI_ISL_2835320	hCoV-19/Mexico/BCN-SEARCH-102839/2020	Mexico	Baja California	2020-04-26	B.1.243	G
EPI_ISL_2835321	hCoV-19/Mexico/BCN-SEARCH-102840/2020	Mexico	Baja California	2020-04-26	B.1	GH
EPI_ISL_2835323	hCoV-19/Mexico/BCN-SEARCH-102843/2020	Mexico	Baja California	2020-04-26	B.1.609	G
EPI_ISL_2835339	hCoV-19/Mexico/BCN-SEARCH-102859/2020	Mexico	Baja California	2020-04-26	B.1	GH
EPI_ISL_837679	hCoV-19/Mexico/CMX-INER-0081/2020	Mexico	Mexico City	2020-04-27	B.1	G
EPI_ISL_1301577	hCoV-19/Mexico/MEX-InDRE-IBT-121/2020	Mexico	State of Mexico	2020-04-27	B.1.1	GR
EPI_ISL_1301610	hCoV-19/Mexico/CMX-INER-IBT-20/2020	Mexico	Mexico City	2020-04-27	B.1.189	G
EPI_ISL_1301646	hCoV-19/Mexico/COL-IBT-IMSS-463/2020	Mexico	Colima	2020-04-27	B.1.609	G
EPI_ISL_1301647	hCoV-19/Mexico/MOR-IBT-IMSS-464/2020	Mexico	Morelos	2020-04-27	B.1.609	G
EPI_ISL_1301648	hCoV-19/Mexico/MOR-IBT-IMSS-465/2020	Mexico	Morelos	2020-04-27	B.1	G
EPI_ISL_1301650	hCoV-19/Mexico/MOR-IBT-IMSS-467/2020	Mexico	Morelos	2020-04-27	B.1.609	G
EPI_ISL_2712693	hCoV-19/Mexico/BCN-SEARCH-102627/2020	Mexico	Baja California	2020-04-27	B.1.243	G
EPI_ISL_2835329	hCoV-19/Mexico/BCN-SEARCH-102849/2020	Mexico	Baja California	2020-04-27	B.1	G
EPI_ISL_2835330	hCoV-19/Mexico/BCN-SEARCH-102850/2020	Mexico	Baja California	2020-04-27	B.1.243	G
EPI_ISL_2835332	hCoV-19/Mexico/BCN-SEARCH-102852/2020	Mexico	Baja California	2020-04-27	B.1.243	G
EPI_ISL_2835333	hCoV-19/Mexico/BCN-SEARCH-102853/2020	Mexico	Baja California	2020-04-27	B.1.243	G
EPI_ISL_2835334	hCoV-19/Mexico/BCN-SEARCH-102854/2020	Mexico	Baja California	2020-04-27	B.1.243	G
EPI_ISL_2835335	hCoV-19/Mexico/BCN-SEARCH-102855/2020	Mexico	Baja California	2020-04-27	B.1	GH
EPI_ISL_2835336	hCoV-19/Mexico/BCN-SEARCH-102856/2020	Mexico	Baja California	2020-04-27	B.1.241	G
EPI_ISL_2835337	hCoV-19/Mexico/BCN-SEARCH-102857/2020	Mexico	Baja California	2020-04-27	B.1.243	G
EPI_ISL_2835338	hCoV-19/Mexico/BCN-SEARCH-102858/2020	Mexico	Baja California	2020-04-27	B.1	G
EPI_ISL_2835341	hCoV-19/Mexico/BCN-SEARCH-102861/2020	Mexico	Baja California	2020-04-27	B.1.400	G
EPI_ISL_2835342	hCoV-19/Mexico/BCN-SEARCH-102862/2020	Mexico	Baja California	2020-04-27	B.1	G
EPI_ISL_2835344	hCoV-19/Mexico/BCN-SEARCH-102864/2020	Mexico	Baja California	2020-04-27	B.1.241	G
EPI_ISL_496350	hCoV-19/Mexico/BCN-ALSR-1486/2020	Mexico	Baja California	2020-04-28	B.1.245	GH
EPI_ISL_779172	hCoV-19/Mexico/NLE-UANL-005/2020	Mexico	Nuevo Leon	2020-04-28	B.1	G
EPI_ISL_1301576	hCoV-19/Mexico/MEX-InDRE-IBT-120/2020	Mexico	State of Mexico	2020-04-28	B.1.609	G
EPI_ISL_1301578	hCoV-19/Mexico/MEX-InDRE-IBT-122/2020	Mexico	State of Mexico	2020-04-28	B.1.243	G
EPI_ISL_1301591	hCoV-19/Mexico/YUC-InDRE-IBT-135/2020	Mexico	Yucatan	2020-04-28	B.1	GH
EPI_ISL_1301611	hCoV-19/Mexico/CMX-INER-IBT-21/2020	Mexico	Mexico City	2020-04-28	B.1.609	G
EPI_ISL_1301655	hCoV-19/Mexico/BCN-IBT-IMSS-474/2020	Mexico	Baja California	2020-04-28	B.1	GH
EPI_ISL_1301656	hCoV-19/Mexico/BCN-IBT-IMSS-475/2020	Mexico	Baja California	2020-04-28	B.1	G
EPI_ISL_2712691	hCoV-19/Mexico/BCN-SEARCH-102625/2020	Mexico	Baja California	2020-04-28	B.1	G
EPI_ISL_2712692	hCoV-19/Mexico/BCN-SEARCH-102626/2020	Mexico	Baja California	2020-04-28	B.1.243	G
EPI_ISL_2712700	hCoV-19/Mexico/BCN-SEARCH-102634/2020	Mexico	Baja California	2020-04-28	B.1.241	G
EPI_ISL_2835331	hCoV-19/Mexico/BCN-SEARCH-102851/2020	Mexico	Baja California	2020-04-28	B.1.609	G
EPI_ISL_2835343	hCoV-19/Mexico/BCN-SEARCH-102863/2020	Mexico	Baja California	2020-04-28	B.1.245	GH
EPI_ISL_2835345	hCoV-19/Mexico/BCN-SEARCH-102865/2020	Mexico	Baja California	2020-04-28	B.1.243	G
EPI_ISL_2835346	hCoV-19/Mexico/BCN-SEARCH-102866/2020	Mexico	Baja California	2020-04-28	B.1.320	GH
EPI_ISL_496374	hCoV-19/Mexico/BCN-ALSR-1713/2020	Mexico	Baja California	2020-04-29	B.1	G
EPI_ISL_837680	hCoV-19/Mexico/CMX-INER-0082/2020	Mexico	Mexico City	2020-04-29	B.1.609	G
EPI_ISL_837681	hCoV-19/Mexico/CMX-INER-0083/2020	Mexico	Mexico City	2020-04-29	B.1.1.222	GR
EPI_ISL_837682	hCoV-19/Mexico/CMX-INER-0084/2020	Mexico	Mexico City	2020-04-29	B.1.609	G
EPI_ISL_1301612	hCoV-19/Mexico/CMX-INER-IBT-24/2020	Mexico	Mexico City	2020-04-29	B.1	G
EPI_ISL_1301613	hCoV-19/Mexico/CMX-INER-IBT-25/2020	Mexico	Mexico City	2020-04-29	B.1.609	G
EPI_ISL_1301653	hCoV-19/Mexico/MOR-IBT-IMSS-471/2020	Mexico	Morelos	2020-04-29	B.1	GH
EPI_ISL_1301658	hCoV-19/Mexico/BCN-IBT-IMSS-477/2020	Mexico	Baja California	2020-04-29	B.1	G
EPI_ISL_1301659	hCoV-19/Mexico/BCN-IBT-IMSS-478/2020	Mexico	Baja California	2020-04-29	B.1	G
EPI_ISL_2712696	hCoV-19/Mexico/SON-SEARCH-102630/2020	Mexico	Sonora	2020-04-29	B.1	GH
EPI_ISL_2712697	hCoV-19/Mexico/SON-SEARCH-102631/2020	Mexico	Sonora	2020-04-29	B.1	GH
EPI_ISL_2835347	hCoV-19/Mexico/BCN-SEARCH-102867/2020	Mexico	Baja California	2020-04-29	B.1	GH
EPI_ISL_2835348	hCoV-19/Mexico/BCN-SEARCH-102868/2020	Mexico	Baja California	2020-04-29	B.1.609	G
EPI_ISL_5196768	hCoV-19/Mexico/CMX-INER-IBT-0962/2020	Mexico	Mexico City	2020-04-29	B.1.609	G
EPI_ISL_837683	hCoV-19/Mexico/CMX-INER-0085/2020	Mexico	Mexico City	2020-04-30	B.1.1	GR
EPI_ISL_872099	hCoV-19/Mexico/TLA-InDRE-106/2020	Mexico	Tlaxcala	2020-04-30	B.1.609	G
EPI_ISL_1301614	hCoV-19/Mexico/CMX-INER-IBT-28/2020	Mexico	Mexico City	2020-04-30	B.1.1	GR
EPI_ISL_1301660	hCoV-19/Mexico/BCN-IBT-IMSS-480/2020	Mexico	Baja California	2020-04-30	B.1	G
EPI_ISL_1301661	hCoV-19/Mexico/BCN-IBT-IMSS-481/2020	Mexico	Baja California	2020-04-30	B.1.1.222	GR
EPI_ISL_1301662	hCoV-19/Mexico/BCN-IBT-IMSS-483/2020	Mexico	Baja California	2020-04-30	B.1.245	GH
EPI_ISL_1301663	hCoV-19/Mexico/BCN-IBT-IMSS-484/2020	Mexico	Baja California	2020-04-30	B.1.243	G
EPI_ISL_2712690	hCoV-19/Mexico/BCN-SEARCH-102624/2020	Mexico	Baja California	2020-04-30	B.1	G
EPI_ISL_2712694	hCoV-19/Mexico/BCN-SEARCH-102628/2020	Mexico	Baja California	2020-04-30	B.1.609	G
EPI_ISL_2712703	hCoV-19/Mexico/BCN-SEARCH-102637/2020	Mexico	Baja California	2020-04-30	B.1.243	G
EPI_ISL_2712704	hCoV-19/Mexico/BCN-SEARCH-102638/2020	Mexico	Baja California	2020-04-30	B.1	G
EPI_ISL_2712706	hCoV-19/Mexico/BCN-SEARCH-102640/2020	Mexico	Baja California	2020-04-30	B.1.239	G
EPI_ISL_2712707	hCoV-19/Mexico/BCN-SEARCH-102641/2020	Mexico	Baja California	2020-04-30	B.1.241	G
EPI_ISL_2712708	hCoV-19/Mexico/BCN-SEARCH-102642/2020	Mexico	Baja California	2020-04-30	B.1	G
EPI_ISL_2835349	hCoV-19/Mexico/BCN-SEARCH-102869/2020	Mexico	Baja California	2020-04-30	B.1.609	G
EPI_ISL_5196732	hCoV-19/Mexico/CMX-INER-IBT-0964/2020	Mexico	Mexico City	2020-04-30	B.1.189	G
EPI_ISL_5196733	hCoV-19/Mexico/CMX-INER-IBT-0965/2020	Mexico	Mexico City	2020-04-30	B.1.189	G
EPI_ISL_1301654	hCoV-19/Mexico/MOR-IBT-IMSS-472/2020	Mexico	Morelos	2020-05-01	B.1	GH
EPI_ISL_1301709	hCoV-19/Mexico/MEX-InDRE-IBT-125/2020	Mexico	State of Mexico	2020-05-01	B.1.609	G
EPI_ISL_2712695	hCoV-19/Mexico/BCN-SEARCH-102629/2020	Mexico	Baja California	2020-05-01	B.1.399	G
EPI_ISL_2712701	hCoV-19/Mexico/BCN-SEARCH-102635/2020	Mexico	Baja California	2020-05-01	B.1.243	G
EPI_ISL_2712702	hCoV-19/Mexico/BCN-SEARCH-102636/2020	Mexico	Baja California	2020-05-01	B.1.558	G
EPI_ISL_2712705	hCoV-19/Mexico/BCN-SEARCH-102639/2020	Mexico	Baja California	2020-05-01	B.1.239	G
EPI_ISL_1301665	hCoV-19/Mexico/BCN-IBT-IMSS-486/2020	Mexico	Baja California	2020-05-02	B.1.320	GH
EPI_ISL_1301666	hCoV-19/Mexico/BCN-IBT-IMSS-487/2020	Mexico	Baja California	2020-05-02	B.1.609	G
EPI_ISL_1301690	hCoV-19/Mexico/ZAC-InDRE-IBT-57/2020	Mexico	Zacatecas	2020-05-02	B.1.366	GH
EPI_ISL_1301714	hCoV-19/Mexico/BCN-IBT-IMSS-488/2020	Mexico	Baja California	2020-05-02	B.1.609	G
EPI_ISL_2712709	hCoV-19/Mexico/BCN-SEARCH-102643/2020	Mexico	Baja California	2020-05-02	B.1.243	G
EPI_ISL_1301715	hCoV-19/Mexico/BCN-IBT-IMSS-489/2020	Mexico	Baja California	2020-05-03	B.1	G
EPI_ISL_1301720	hCoV-19/Mexico/CMX-INER-IBT-27/2020	Mexico	Mexico City	2020-05-03	B.1.1	GR
EPI_ISL_2712710	hCoV-19/Mexico/BCN-SEARCH-102644/2020	Mexico	Baja California	2020-05-03	A.5	S
EPI_ISL_2712711	hCoV-19/Mexico/BCN-SEARCH-102645/2020	Mexico	Baja California	2020-05-03	B.1.609	G
EPI_ISL_5196731	hCoV-19/Mexico/CMX-INER-IBT-0963/2020	Mexico	Mexico City	2020-05-03	B.1.1	GR
EPI_ISL_837684	hCoV-19/Mexico/CMX-INER-0086/2020	Mexico	Mexico City	2020-05-04	B.1.609	G
EPI_ISL_1301579	hCoV-19/Mexico/MEX-InDRE-IBT-123/2020	Mexico	State of Mexico	2020-05-04	B.1.1	GR
EPI_ISL_1301580	hCoV-19/Mexico/CMX-InDRE-IBT-118/2020	Mexico	Mexico City	2020-05-04	B.1.1.222	GR
EPI_ISL_1301581	hCoV-19/Mexico/CMX-InDRE-IBT-113/2020	Mexico	Mexico City	2020-05-04	B.1.1.222	GR
EPI_ISL_1301582	hCoV-19/Mexico/CMX-InDRE-IBT-114/2020	Mexico	Mexico City	2020-05-04	B.1.1.222	GR
EPI_ISL_1301583	hCoV-19/Mexico/CMX-InDRE-IBT-115/2020	Mexico	Mexico City	2020-05-04	B.1.609	G
EPI_ISL_1301584	hCoV-19/Mexico/MEX-InDRE-IBT-116/2020	Mexico	State of Mexico	2020-05-04	B.1.609	G
EPI_ISL_1301664	hCoV-19/Mexico/GRO-IBT-IMSS-485/2020	Mexico	Guerrero	2020-05-04	B.1	G
EPI_ISL_1301667	hCoV-19/Mexico/BCS-IBT-IMSS-491/2020	Mexico	Baja California Sur	2020-05-04	B.1.609	G
EPI_ISL_2712698	hCoV-19/Mexico/SON-SEARCH-102632/2020	Mexico	Sonora	2020-05-04	B.1.243	G
EPI_ISL_2712712	hCoV-19/Mexico/BCN-SEARCH-102646/2020	Mexico	Baja California	2020-05-04	B.1.243	G
EPI_ISL_2712713	hCoV-19/Mexico/BCN-SEARCH-102647/2020	Mexico	Baja California	2020-05-04	B.1.609	G
EPI_ISL_2712714	hCoV-19/Mexico/BCN-SEARCH-102648/2020	Mexico	Baja California	2020-05-04	B.1	GH
EPI_ISL_2712716	hCoV-19/Mexico/BCN-SEARCH-102650/2020	Mexico	Baja California	2020-05-04	B.1.609	G
EPI_ISL_1301669	hCoV-19/Mexico/BCS-IBT-IMSS-493/2020	Mexico	Baja California Sur	2020-05-05	B.1.609	G
EPI_ISL_1301670	hCoV-19/Mexico/BCS-IBT-IMSS-494/2020	Mexico	Baja California Sur	2020-05-05	B.1.609	G
EPI_ISL_1301721	hCoV-19/Mexico/CMX-INER-IBT-34/2020	Mexico	Mexico City	2020-05-05	B.1.189	G
EPI_ISL_2712699	hCoV-19/Mexico/SON-SEARCH-102633/2020	Mexico	Sonora	2020-05-05	B.1	G
EPI_ISL_2712715	hCoV-19/Mexico/BCN-SEARCH-102649/2020	Mexico	Baja California	2020-05-05	B.1.558	G
EPI_ISL_2712717	hCoV-19/Mexico/BCN-SEARCH-102651/2020	Mexico	Baja California	2020-05-05	B.1.243	G
EPI_ISL_2712731	hCoV-19/Mexico/BCN-SEARCH-102665/2020	Mexico	Baja California	2020-05-05	B.1	G
EPI_ISL_837685	hCoV-19/Mexico/CMX-INER-0087/2020	Mexico	Mexico City	2020-05-06	B.1.1	GR
EPI_ISL_1301550	hCoV-19/Mexico/CMX-INER-IBT-35/2020	Mexico	Mexico City	2020-05-06	B.1.609	G
EPI_ISL_1301594	hCoV-19/Mexico/BCS-IBT-IMSS-490/2020	Mexico	Baja California Sur	2020-05-06	B.1.609	G
EPI_ISL_2712718	hCoV-19/Mexico/BCN-SEARCH-102652/2020	Mexico	Baja California	2020-05-06	B.1.243	G
EPI_ISL_2712732	hCoV-19/Mexico/BCN-SEARCH-102667/2020	Mexico	Baja California	2020-05-06	B.1	G
EPI_ISL_2712733	hCoV-19/Mexico/BCN-SEARCH-102668/2020	Mexico	Baja California	2020-05-06	B.1	G
EPI_ISL_837686	hCoV-19/Mexico/CMX-INER-0088/2020	Mexico	Mexico City	2020-05-07	B.1.1.222	GR
EPI_ISL_837687	hCoV-19/Mexico/CMX-INER-0089/2020	Mexico	Mexico City	2020-05-07	B.1.609	G
EPI_ISL_1301722	hCoV-19/Mexico/CMX-INER-IBT-36/2020	Mexico	Mexico City	2020-05-07	B.1.1	GR
EPI_ISL_2712719	hCoV-19/Mexico/SON-SEARCH-102653/2020	Mexico	Sonora	2020-05-07	B.1.243	G
EPI_ISL_2712720	hCoV-19/Mexico/SON-SEARCH-102654/2020	Mexico	Sonora	2020-05-07	B.1.243	G
EPI_ISL_2712721	hCoV-19/Mexico/SON-SEARCH-102655/2020	Mexico	Sonora	2020-05-07	B.1	GH
EPI_ISL_2712726	hCoV-19/Mexico/BCN-SEARCH-102660/2020	Mexico	Baja California	2020-05-07	B.1.243	G
EPI_ISL_2712727	hCoV-19/Mexico/BCN-SEARCH-102661/2020	Mexico	Baja California	2020-05-07	B.1	GH
EPI_ISL_2712728	hCoV-19/Mexico/BCN-SEARCH-102662/2020	Mexico	Baja California	2020-05-07	B.1.243	G
EPI_ISL_2712729	hCoV-19/Mexico/BCN-SEARCH-102663/2020	Mexico	Baja California	2020-05-07	B.1.243	G
EPI_ISL_2712743	hCoV-19/Mexico/BCN-SEARCH-102678/2020	Mexico	Baja California	2020-05-07	B.1	G
EPI_ISL_837688	hCoV-19/Mexico/CMX-INER-0090/2020	Mexico	Mexico City	2020-05-08	B.1.609	G
EPI_ISL_837689	hCoV-19/Mexico/CMX-INER-0091/2020	Mexico	Mexico City	2020-05-08	B.1.189	G
EPI_ISL_1301668	hCoV-19/Mexico/CMX-IBT-IMSS-492/2020	Mexico	Mexico City	2020-05-08	B.1.609	G
EPI_ISL_1301687	hCoV-19/Mexico/CAM-InDRE-IBT-48/2020	Mexico	Campeche	2020-05-08	B.1	GH
EPI_ISL_1301716	hCoV-19/Mexico/CHH-IBT-IMSS-497/2020	Mexico	Chihuahua	2020-05-08	B.1	GH
EPI_ISL_2712730	hCoV-19/Mexico/BCN-SEARCH-102664/2020	Mexico	Baja California	2020-05-08	B.1.243	G
EPI_ISL_2712734	hCoV-19/Mexico/BCN-SEARCH-102669/2020	Mexico	Baja California	2020-05-08	B.1.243	G
EPI_ISL_2712735	hCoV-19/Mexico/BCN-SEARCH-102670/2020	Mexico	Baja California	2020-05-08	B.1	G
EPI_ISL_2712736	hCoV-19/Mexico/BCN-SEARCH-102671/2020	Mexico	Baja California	2020-05-08	B.1.243	G
EPI_ISL_2712737	hCoV-19/Mexico/BCN-SEARCH-102672/2020	Mexico	Baja California	2020-05-08	B.1.243	G
EPI_ISL_2712738	hCoV-19/Mexico/BCN-SEARCH-102673/2020	Mexico	Baja California	2020-05-08	B.1.405	G
EPI_ISL_2712739	hCoV-19/Mexico/BCN-SEARCH-102674/2020	Mexico	Baja California	2020-05-08	B.1.405	G
EPI_ISL_2712740	hCoV-19/Mexico/BCN-SEARCH-102675/2020	Mexico	Baja California	2020-05-08	B.1.243	G
EPI_ISL_2712741	hCoV-19/Mexico/BCN-SEARCH-102676/2020	Mexico	Baja California	2020-05-08	B.1.609	G
EPI_ISL_2712742	hCoV-19/Mexico/BCN-SEARCH-102677/2020	Mexico	Baja California	2020-05-08	B.1	GH
EPI_ISL_2712744	hCoV-19/Mexico/BCN-SEARCH-102679/2020	Mexico	Baja California	2020-05-08	B.1	G
EPI_ISL_2712748	hCoV-19/Mexico/BCN-SEARCH-102683/2020	Mexico	Baja California	2020-05-08	A.5	S
EPI_ISL_2712754	hCoV-19/Mexico/BCN-SEARCH-102689/2020	Mexico	Baja California	2020-05-08	B.1.397	G
EPI_ISL_2712756	hCoV-19/Mexico/BCN-SEARCH-102691/2020	Mexico	Baja California	2020-05-08	B.1.243	G
EPI_ISL_2712760	hCoV-19/Mexico/BCN-SEARCH-102695/2020	Mexico	Baja California	2020-05-08	B.1	G
EPI_ISL_6316565	hCoV-19/Mexico/CMX-INER-IBT-1024/2020	Mexico	Mexico City	2020-05-08	B.1.369	GH
EPI_ISL_837690	hCoV-19/Mexico/CMX-INER-0092/2020	Mexico	Mexico City	2020-05-09	B.1.1	GR
EPI_ISL_1301615	hCoV-19/Mexico/CMX-INER-IBT-44/2020	Mexico	Mexico City	2020-05-09	B.1.609	G
EPI_ISL_2712722	hCoV-19/Mexico/SON-SEARCH-102656/2020	Mexico	Sonora	2020-05-09	B.1.1.71	GR
EPI_ISL_2712723	hCoV-19/Mexico/SON-SEARCH-102657/2020	Mexico	Sonora	2020-05-09	B.1.260	GH
EPI_ISL_2712724	hCoV-19/Mexico/SON-SEARCH-102658/2020	Mexico	Sonora	2020-05-09	B.1.609	G
EPI_ISL_2712725	hCoV-19/Mexico/BCN-SEARCH-102659/2020	Mexico	Baja California	2020-05-09	B.1.243	G
EPI_ISL_2712745	hCoV-19/Mexico/BCN-SEARCH-102680/2020	Mexico	Baja California	2020-05-09	B.1	GH
EPI_ISL_2712746	hCoV-19/Mexico/BCN-SEARCH-102681/2020	Mexico	Baja California	2020-05-09	B.1	GH
EPI_ISL_2712747	hCoV-19/Mexico/BCN-SEARCH-102682/2020	Mexico	Baja California	2020-05-09	B.1	GH
EPI_ISL_2712749	hCoV-19/Mexico/BCN-SEARCH-102684/2020	Mexico	Baja California	2020-05-09	B.1.243	G
EPI_ISL_2712750	hCoV-19/Mexico/BCN-SEARCH-102685/2020	Mexico	Baja California	2020-05-09	B.1.324	GH
EPI_ISL_2712751	hCoV-19/Mexico/BCN-SEARCH-102686/2020	Mexico	Baja California	2020-05-09	B.1.609	G
EPI_ISL_2712752	hCoV-19/Mexico/BCN-SEARCH-102687/2020	Mexico	Baja California	2020-05-09	B.1.243	G
EPI_ISL_2712753	hCoV-19/Mexico/BCN-SEARCH-102688/2020	Mexico	Baja California	2020-05-09	B.1.609	G
EPI_ISL_2712755	hCoV-19/Mexico/BCN-SEARCH-102690/2020	Mexico	Baja California	2020-05-09	B.1.243	G
EPI_ISL_6316566	hCoV-19/Mexico/CMX-INER-IBT-1025/2020	Mexico	Mexico City	2020-05-09	B.1.189	G
EPI_ISL_837691	hCoV-19/Mexico/CMX-INER-0093/2020	Mexico	Mexico City	2020-05-10	B.1.609	G
EPI_ISL_837692	hCoV-19/Mexico/CMX-INER-0094/2020	Mexico	Mexico City	2020-05-11	B.1.1	GR
EPI_ISL_837693	hCoV-19/Mexico/CMX-INER-0095/2020	Mexico	Mexico City	2020-05-11	B.1.1	GR
EPI_ISL_1301595	hCoV-19/Mexico/MOR-IBT-IMSS-496/2020	Mexico	Morelos	2020-05-11	B.1	G
EPI_ISL_1301616	hCoV-19/Mexico/CMX-INER-IBT-45/2020	Mexico	Mexico City	2020-05-11	B.1.609	G
EPI_ISL_2712757	hCoV-19/Mexico/BCN-SEARCH-102692/2020	Mexico	Baja California	2020-05-11	B.1.243	G
EPI_ISL_2712758	hCoV-19/Mexico/BCN-SEARCH-102693/2020	Mexico	Baja California	2020-05-11	B.1.243	G
EPI_ISL_2712759	hCoV-19/Mexico/BCN-SEARCH-102694/2020	Mexico	Baja California	2020-05-11	B.1.243	G
EPI_ISL_2712761	hCoV-19/Mexico/BCN-SEARCH-102696/2020	Mexico	Baja California	2020-05-11	B.1.243	G
EPI_ISL_2712765	hCoV-19/Mexico/BCN-SEARCH-102700/2020	Mexico	Baja California	2020-05-11	B.1.243	G
EPI_ISL_2712766	hCoV-19/Mexico/BCN-SEARCH-102701/2020	Mexico	Baja California	2020-05-11	B.1.243	G
EPI_ISL_2712767	hCoV-19/Mexico/BCN-SEARCH-102702/2020	Mexico	Baja California	2020-05-11	B.1	G
EPI_ISL_2712769	hCoV-19/Mexico/BCN-SEARCH-102704/2020	Mexico	Baja California	2020-05-11	B.1.243	G
EPI_ISL_6316564	hCoV-19/Mexico/CMX-INER-IBT-1023/2020	Mexico	Mexico City	2020-05-11	B.1.1	GR
EPI_ISL_6316567	hCoV-19/Mexico/CMX-INER-IBT-1026/2020	Mexico	Mexico City	2020-05-11	B.1.189	G
EPI_ISL_6316568	hCoV-19/Mexico/CMX-INER-IBT-1027/2020	Mexico	Mexico City	2020-05-11	B.1.1.222	GR
EPI_ISL_6316813	hCoV-19/Mexico/CMX-INER-IBT-1028/2020	Mexico	Mexico City	2020-05-11	B.1.319	GH
EPI_ISL_1301596	hCoV-19/Mexico/BCS-IBT-IMSS-499/2020	Mexico	Baja California Sur	2020-05-12	B.1.609	G
EPI_ISL_1301723	hCoV-19/Mexico/CMX-INER-IBT-47/2020	Mexico	Mexico City	2020-05-12	B.1.609	G
EPI_ISL_1531807	hCoV-19/Mexico/BCN-ALSR-8341/2020	Mexico	Baja California	2020-05-12	B.1.609	G
EPI_ISL_1531808	hCoV-19/Mexico/BCN-ALSR-8342/2020	Mexico	Baja California	2020-05-12	B.1.243	G
EPI_ISL_2712762	hCoV-19/Mexico/BCN-SEARCH-102697/2020	Mexico	Baja California	2020-05-12	B.1.609	G
EPI_ISL_2712763	hCoV-19/Mexico/BCN-SEARCH-102698/2020	Mexico	Baja California	2020-05-12	B.1.243	G
EPI_ISL_2712764	hCoV-19/Mexico/BCN-SEARCH-102699/2020	Mexico	Baja California	2020-05-12	B.1.243	G
EPI_ISL_2712768	hCoV-19/Mexico/BCN-SEARCH-102703/2020	Mexico	Baja California	2020-05-12	B.1	GH
EPI_ISL_2835363	hCoV-19/Mexico/BCN-SEARCH-102883/2020	Mexico	Baja California	2020-05-12	B.1.241	G
EPI_ISL_2835375	hCoV-19/Mexico/SO-SEARCH-102895/2020	Mexico	Sonora	2020-05-12	B.1	G
EPI_ISL_2835379	hCoV-19/Mexico/SO-SEARCH-102899/2020	Mexico	Sonora	2020-05-12	B.1	GH
EPI_ISL_3024049	hCoV-19/Mexico/YUC-NYGC-8330-20/2020	Mexico	Yucatan	2020-05-12	B.1	GH
EPI_ISL_6316569	hCoV-19/Mexico/CMX-INER-IBT-1029/2020	Mexico	Mexico City	2020-05-12	B.1.189	G
EPI_ISL_6316570	hCoV-19/Mexico/CMX-INER-IBT-1030/2020	Mexico	Mexico City	2020-05-12	B.1.1.222	GR
EPI_ISL_6316571	hCoV-19/Mexico/CMX-INER-IBT-1031/2020	Mexico	Mexico City	2020-05-12	B.1.1	GR
EPI_ISL_837694	hCoV-19/Mexico/CMX-INER-0096/2020	Mexico	Mexico City	2020-05-13	B.1.609	G
EPI_ISL_1301617	hCoV-19/Mexico/CMX-INER-IBT-49/2020	Mexico	Mexico City	2020-05-13	B.1	G
EPI_ISL_1301724	hCoV-19/Mexico/CMX-INER-IBT-48/2020	Mexico	Mexico City	2020-05-13	B.1.1.222	GR
EPI_ISL_2835351	hCoV-19/Mexico/BCN-SEARCH-102871/2020	Mexico	Baja California	2020-05-13	B.1.243	G
EPI_ISL_2835353	hCoV-19/Mexico/BCN-SEARCH-102873/2020	Mexico	Baja California	2020-05-13	B.1.243	G
EPI_ISL_2835359	hCoV-19/Mexico/BCN-SEARCH-102879/2020	Mexico	Baja California	2020-05-13	B.1.243	G
EPI_ISL_2835361	hCoV-19/Mexico/BCN-SEARCH-102881/2020	Mexico	Baja California	2020-05-13	B.1.245	GH
EPI_ISL_2835362	hCoV-19/Mexico/BCN-SEARCH-102882/2020	Mexico	Baja California	2020-05-13	B.1.245	GH
EPI_ISL_2835376	hCoV-19/Mexico/SO-SEARCH-102896/2020	Mexico	Sonora	2020-05-13	B.1	GH
EPI_ISL_2835377	hCoV-19/Mexico/SO-SEARCH-102897/2020	Mexico	Sonora	2020-05-13	B.1	GH
EPI_ISL_2835378	hCoV-19/Mexico/SO-SEARCH-102898/2020	Mexico	Sonora	2020-05-13	B.1.245	GH
EPI_ISL_3023837	hCoV-19/Mexico/YUC-NYGC-8334-20/2020	Mexico	Yucatan	2020-05-13	B.1	G
EPI_ISL_635480	hCoV-19/Mexico/BCN-ALSR-2446/2020	Mexico	Baja California	2020-05-14	B.1.241	G
EPI_ISL_635481	hCoV-19/Mexico/BCN-ALSR-2447/2020	Mexico	Baja California	2020-05-14	B.1.397	G
EPI_ISL_837695	hCoV-19/Mexico/CMX-INER-0097/2020	Mexico	Mexico City	2020-05-14	B.1.609	G
EPI_ISL_837696	hCoV-19/Mexico/CMX-INER-0098/2020	Mexico	Mexico City	2020-05-14	B.1.609	G
EPI_ISL_837697	hCoV-19/Mexico/CMX-INER-0099/2020	Mexico	Mexico City	2020-05-14	B.1.1	GR
EPI_ISL_1301671	hCoV-19/Mexico/GRO-IBT-IMSS-502/2020	Mexico	Guerrero	2020-05-14	B.1.609	G
EPI_ISL_1531809	hCoV-19/Mexico/BCN-ALSR-8343/2020	Mexico	Baja California	2020-05-14	B.1	G
EPI_ISL_1531810	hCoV-19/Mexico/BCN-ALSR-8344/2020	Mexico	Baja California	2020-05-14	B.1	G
EPI_ISL_2835352	hCoV-19/Mexico/BCN-SEARCH-102872/2020	Mexico	Baja California	2020-05-14	B.1.243	G
EPI_ISL_2835354	hCoV-19/Mexico/BCN-SEARCH-102874/2020	Mexico	Baja California	2020-05-14	B.1.243	G
EPI_ISL_2835355	hCoV-19/Mexico/BCN-SEARCH-102875/2020	Mexico	Baja California	2020-05-14	B.1.243	G
EPI_ISL_2835356	hCoV-19/Mexico/BCN-SEARCH-102876/2020	Mexico	Baja California	2020-05-14	B.1.241	G
EPI_ISL_2835357	hCoV-19/Mexico/BCN-SEARCH-102877/2020	Mexico	Baja California	2020-05-14	B.1.240	G
EPI_ISL_2835358	hCoV-19/Mexico/BCN-SEARCH-102878/2020	Mexico	Baja California	2020-05-14	B.1.243	G
EPI_ISL_516622	hCoV-19/Mexico/SON-InDRE_35/2020	Mexico	Sonora	2020-05-15	B.1	GV
EPI_ISL_635483	hCoV-19/Mexico/BCN-ALSR-2451/2020	Mexico	Baja California	2020-05-15	B.1	G
EPI_ISL_635484	hCoV-19/Mexico/BCN-ALSR-2452/2020	Mexico	Baja California	2020-05-15	B.1	GH
EPI_ISL_837698	hCoV-19/Mexico/CMX-INER-0100/2020	Mexico	Mexico City	2020-05-15	B.1.609	G
EPI_ISL_1301553	hCoV-19/Mexico/GRO-IBT-IMSS-503/2020	Mexico	Guerrero	2020-05-15	B.1.609	G
EPI_ISL_1531811	hCoV-19/Mexico/BCN-ALSR-8345/2020	Mexico	Baja California	2020-05-15	B.1	G
EPI_ISL_2835360	hCoV-19/Mexico/BCN-SEARCH-102880/2020	Mexico	Baja California	2020-05-15	B.1	G
EPI_ISL_2835365	hCoV-19/Mexico/BCN-SEARCH-102885/2020	Mexico	Baja California	2020-05-15	B.1.243	G
EPI_ISL_2835366	hCoV-19/Mexico/BCN-SEARCH-102886/2020	Mexico	Baja California	2020-05-15	B.1.399	G
EPI_ISL_2835371	hCoV-19/Mexico/BCN-SEARCH-102891/2020	Mexico	Baja California	2020-05-15	B.1	G
EPI_ISL_2835372	hCoV-19/Mexico/BCN-SEARCH-102892/2020	Mexico	Baja California	2020-05-15	B.1	G
EPI_ISL_2835373	hCoV-19/Mexico/BCN-SEARCH-102893/2020	Mexico	Baja California	2020-05-15	B.1.243	G
EPI_ISL_2835406	hCoV-19/Mexico/SO-SEARCH-102927/2020	Mexico	Sonora	2020-05-15	B.1.243	G
EPI_ISL_2835418	hCoV-19/Mexico/BCN-SEARCH-102940/2020	Mexico	Baja California	2020-05-15	B.1	G
EPI_ISL_2835419	hCoV-19/Mexico/BCN-SEARCH-102941/2020	Mexico	Baja California	2020-05-15	B.1	GH
EPI_ISL_6316572	hCoV-19/Mexico/CMX-INER-IBT-1032/2020	Mexico	Mexico City	2020-05-15	B.1	GH
EPI_ISL_1301672	hCoV-19/Mexico/CMX-IBT-IMSS-505/2020	Mexico	Mexico City	2020-05-16	B.1	GH
EPI_ISL_1531812	hCoV-19/Mexico/BCN-ALSR-8346/2020	Mexico	Baja California	2020-05-16	B.1.243	G
EPI_ISL_1531813	hCoV-19/Mexico/BCN-ALSR-8347/2020	Mexico	Baja California	2020-05-16	B.1	G
EPI_ISL_1531814	hCoV-19/Mexico/BCN-ALSR-8348/2020	Mexico	Baja California	2020-05-16	B.1	G
EPI_ISL_1531815	hCoV-19/Mexico/BCN-ALSR-8349/2020	Mexico	Baja California	2020-05-16	B.1.241	G
EPI_ISL_2835364	hCoV-19/Mexico/BCN-SEARCH-102884/2020	Mexico	Baja California	2020-05-16	B.1.320	GH
EPI_ISL_2835367	hCoV-19/Mexico/BCN-SEARCH-102887/2020	Mexico	Baja California	2020-05-16	B.1	G
EPI_ISL_2835368	hCoV-19/Mexico/BCN-SEARCH-102888/2020	Mexico	Baja California	2020-05-16	B.1.243	G
EPI_ISL_2835374	hCoV-19/Mexico/BCN-SEARCH-102894/2020	Mexico	Baja California	2020-05-16	B.1.397	G
EPI_ISL_2835408	hCoV-19/Mexico/SO-SEARCH-102929/2020	Mexico	Sonora	2020-05-16	B.1.243	G
EPI_ISL_1301673	hCoV-19/Mexico/QUE-IBT-IMSS-507/2020	Mexico	Queretaro	2020-05-17	B.1.111	GH
EPI_ISL_1301677	hCoV-19/Mexico/VER-IBT-IMSS-512/2020	Mexico	Veracruz	2020-05-17	B.1	GH
EPI_ISL_1301678	hCoV-19/Mexico/VER-IBT-IMSS-513/2020	Mexico	Veracruz	2020-05-17	B.1	G
EPI_ISL_1301725	hCoV-19/Mexico/CMX-INER-IBT-51/2020	Mexico	Mexico City	2020-05-17	B.1.1.222	GR
EPI_ISL_2835369	hCoV-19/Mexico/BCN-SEARCH-102889/2020	Mexico	Baja California	2020-05-17	B.1.243	G
EPI_ISL_2835370	hCoV-19/Mexico/BCN-SEARCH-102890/2020	Mexico	Baja California	2020-05-17	B.1.243	G
EPI_ISL_2835380	hCoV-19/Mexico/BCN-SEARCH-102900/2020	Mexico	Baja California	2020-05-17	B.1.399	G
EPI_ISL_2835381	hCoV-19/Mexico/BCN-SEARCH-102901/2020	Mexico	Baja California	2020-05-17	B.1	GH
EPI_ISL_2835382	hCoV-19/Mexico/BCN-SEARCH-102902/2020	Mexico	Baja California	2020-05-17	B.1.243	G
EPI_ISL_2835388	hCoV-19/Mexico/BCN-SEARCH-102908/2020	Mexico	Baja California	2020-05-17	B.1.243	G
EPI_ISL_2835389	hCoV-19/Mexico/BCN-SEARCH-102909/2020	Mexico	Baja California	2020-05-17	B.1.243	G
EPI_ISL_2835390	hCoV-19/Mexico/BCN-SEARCH-102910/2020	Mexico	Baja California	2020-05-17	B.1.243	G
EPI_ISL_2835392	hCoV-19/Mexico/BCN-SEARCH-102912/2020	Mexico	Baja California	2020-05-17	B.1.243	G
EPI_ISL_779173	hCoV-19/Mexico/NLE-UANL-006/2020	Mexico	Nuevo Leon	2020-05-18	B.1.369	GH
EPI_ISL_837699	hCoV-19/Mexico/CMX-INER-0101/2020	Mexico	Mexico City	2020-05-18	B.1.1.222	GR
EPI_ISL_837700	hCoV-19/Mexico/CMX-INER-0102/2020	Mexico	Mexico City	2020-05-18	B.1.1.222	GR
EPI_ISL_1301597	hCoV-19/Mexico/BCS-IBT-IMSS-509/2020	Mexico	Baja California Sur	2020-05-18	B.1	G
EPI_ISL_1301618	hCoV-19/Mexico/CMX-INER-IBT-52/2020	Mexico	Mexico City	2020-05-18	B.1.243	G
EPI_ISL_1301674	hCoV-19/Mexico/HID-IBT-IMSS-508/2020	Mexico	Hidalgo	2020-05-18	B.1.189	G
EPI_ISL_1301675	hCoV-19/Mexico/QUE-IBT-IMSS-510/2020	Mexico	Queretaro	2020-05-18	B.1.111	GH
EPI_ISL_1301726	hCoV-19/Mexico/CMX-INER-IBT-53/2020	Mexico	Mexico City	2020-05-18	B.1.1	GR
EPI_ISL_2835383	hCoV-19/Mexico/BCN-SEARCH-102903/2020	Mexico	Baja California	2020-05-18	B.1.240	G
EPI_ISL_2835384	hCoV-19/Mexico/BCN-SEARCH-102904/2020	Mexico	Baja California	2020-05-18	B.1.609	G
EPI_ISL_2835385	hCoV-19/Mexico/BCN-SEARCH-102905/2020	Mexico	Baja California	2020-05-18	B.1.243	G
EPI_ISL_2835386	hCoV-19/Mexico/BCN-SEARCH-102906/2020	Mexico	Baja California	2020-05-18	B.1.243	G
EPI_ISL_2835387	hCoV-19/Mexico/BCN-SEARCH-102907/2020	Mexico	Baja California	2020-05-18	B.1.243	G
EPI_ISL_2835391	hCoV-19/Mexico/BCN-SEARCH-102911/2020	Mexico	Baja California	2020-05-18	B.1	G
EPI_ISL_2835393	hCoV-19/Mexico/BCN-SEARCH-102913/2020	Mexico	Baja California	2020-05-18	B.1.243	G
EPI_ISL_2835395	hCoV-19/Mexico/BCN-SEARCH-102915/2020	Mexico	Baja California	2020-05-18	B.1.243	G
EPI_ISL_2835398	hCoV-19/Mexico/BCN-SEARCH-102918/2020	Mexico	Baja California	2020-05-18	B.1.243	G
EPI_ISL_2835400	hCoV-19/Mexico/BCN-SEARCH-102920/2020	Mexico	Baja California	2020-05-18	B.1.397	G
EPI_ISL_2835407	hCoV-19/Mexico/SO-SEARCH-102928/2020	Mexico	Sonora	2020-05-18	B.1	G
EPI_ISL_2835409	hCoV-19/Mexico/SO-SEARCH-102930/2020	Mexico	Sonora	2020-05-18	B.1	GH
EPI_ISL_2835416	hCoV-19/Mexico/BCN-SEARCH-102937/2020	Mexico	Baja California	2020-05-18	B.1.243	G
EPI_ISL_2835417	hCoV-19/Mexico/BCN-SEARCH-102938/2020	Mexico	Baja California	2020-05-18	B.1.239	G
EPI_ISL_2835421	hCoV-19/Mexico/BCN-SEARCH-102943/2020	Mexico	Baja California	2020-05-18	B.1.243	G
EPI_ISL_2835425	hCoV-19/Mexico/BCN-SEARCH-102948/2020	Mexico	Baja California	2020-05-18	B.1.243	G
EPI_ISL_2835435	hCoV-19/Mexico/BCN-SEARCH-102958/2020	Mexico	Baja California	2020-05-18	B.1.243	G
EPI_ISL_635486	hCoV-19/Mexico/BCN-ALSR-2462/2020	Mexico	Baja California	2020-05-19	B.1	G
EPI_ISL_779174	hCoV-19/Mexico/NLE-UANL-007/2020	Mexico	Nuevo Leon	2020-05-19	B.1.1.344	GR
EPI_ISL_779176	hCoV-19/Mexico/NLE-UANL-009/2020	Mexico	Nuevo Leon	2020-05-19	B.1.1.344	GR
EPI_ISL_837701	hCoV-19/Mexico/CMX-INER-0103/2020	Mexico	Mexico City	2020-05-19	B.1.1	GR
EPI_ISL_837702	hCoV-19/Mexico/CMX-INER-0104/2020	Mexico	Mexico City	2020-05-19	B.1.609	G
EPI_ISL_837703	hCoV-19/Mexico/CMX-INER-0105/2020	Mexico	Mexico City	2020-05-19	B.1.189	G
EPI_ISL_1137475	hCoV-19/Mexico/CMX-INMEGEN-02-10-19-GRO/2020	Mexico	Mexico City	2020-05-19	B.1.609	G
EPI_ISL_1301676	hCoV-19/Mexico/VER-IBT-IMSS-511/2020	Mexico	Veracruz	2020-05-19	B.1.1.432	GR
EPI_ISL_2835394	hCoV-19/Mexico/BCN-SEARCH-102914/2020	Mexico	Baja California	2020-05-19	B.1.243	G
EPI_ISL_2835396	hCoV-19/Mexico/BCN-SEARCH-102916/2020	Mexico	Baja California	2020-05-19	B.1.243	G
EPI_ISL_2835397	hCoV-19/Mexico/BCN-SEARCH-102917/2020	Mexico	Baja California	2020-05-19	B.1.243	G
EPI_ISL_2835399	hCoV-19/Mexico/BCN-SEARCH-102919/2020	Mexico	Baja California	2020-05-19	B.1.404	G
EPI_ISL_2835401	hCoV-19/Mexico/BCN-SEARCH-102921/2020	Mexico	Baja California	2020-05-19	B.1.558	G
EPI_ISL_2835402	hCoV-19/Mexico/BCN-SEARCH-102922/2020	Mexico	Baja California	2020-05-19	B.1.243	G
EPI_ISL_2835403	hCoV-19/Mexico/BCN-SEARCH-102923/2020	Mexico	Baja California	2020-05-19	B.1	G
EPI_ISL_2835404	hCoV-19/Mexico/BCN-SEARCH-102924/2020	Mexico	Baja California	2020-05-19	B.1.241	G
EPI_ISL_2835405	hCoV-19/Mexico/BCN-SEARCH-102925/2020	Mexico	Baja California	2020-05-19	B.1.346	GH
EPI_ISL_2835410	hCoV-19/Mexico/BCN-SEARCH-102931/2020	Mexico	Baja California	2020-05-19	B.1.243	G
EPI_ISL_2835411	hCoV-19/Mexico/BCN-SEARCH-102932/2020	Mexico	Baja California	2020-05-19	B.1.609	G
EPI_ISL_2835412	hCoV-19/Mexico/BCN-SEARCH-102933/2020	Mexico	Baja California	2020-05-19	B.1.243	G
EPI_ISL_2835413	hCoV-19/Mexico/BCN-SEARCH-102934/2020	Mexico	Baja California	2020-05-19	B.1.243	G
EPI_ISL_2835414	hCoV-19/Mexico/BCN-SEARCH-102935/2020	Mexico	Baja California	2020-05-19	B.1.243	G
EPI_ISL_2835415	hCoV-19/Mexico/BCN-SEARCH-102936/2020	Mexico	Baja California	2020-05-19	B.1.243	G
EPI_ISL_2835420	hCoV-19/Mexico/BCN-SEARCH-102942/2020	Mexico	Baja California	2020-05-19	B.1.243	G
EPI_ISL_2835422	hCoV-19/Mexico/BCN-SEARCH-102944/2020	Mexico	Baja California	2020-05-19	B.1.243	G
EPI_ISL_2835423	hCoV-19/Mexico/BCN-SEARCH-102945/2020	Mexico	Baja California	2020-05-19	B.1.243	G
EPI_ISL_2835424	hCoV-19/Mexico/BCN-SEARCH-102946/2020	Mexico	Baja California	2020-05-19	B.1.243	G
EPI_ISL_2835426	hCoV-19/Mexico/BCN-SEARCH-102949/2020	Mexico	Baja California	2020-05-19	B.1.245	GH
EPI_ISL_2835427	hCoV-19/Mexico/BCN-SEARCH-102950/2020	Mexico	Baja California	2020-05-19	B.1.243	G
EPI_ISL_2835431	hCoV-19/Mexico/BCN-SEARCH-102954/2020	Mexico	Baja California	2020-05-19	B.1.243	G
EPI_ISL_2835449	hCoV-19/Mexico/BCN-SEARCH-102973/2020	Mexico	Baja California	2020-05-19	B.1	G
EPI_ISL_2835450	hCoV-19/Mexico/BCN-SEARCH-102974/2020	Mexico	Baja California	2020-05-19	B.1	G
EPI_ISL_6316573	hCoV-19/Mexico/CMX-INER-IBT-1033/2020	Mexico	Mexico City	2020-05-19	B.1.1	GR
EPI_ISL_837704	hCoV-19/Mexico/CMX-INER-0106/2020	Mexico	Mexico City	2020-05-20	B.1.1	GR
EPI_ISL_837705	hCoV-19/Mexico/CMX-INER-0107/2020	Mexico	Mexico City	2020-05-20	B.1.609	G
EPI_ISL_837706	hCoV-19/Mexico/CMX-INER-0108/2020	Mexico	Mexico City	2020-05-20	B.1	G
EPI_ISL_1301551	hCoV-19/Mexico/CMX-INER-IBT-55/2020	Mexico	Mexico City	2020-05-20	B.1.189	G
EPI_ISL_1301732	hCoV-19/Mexico/CMX-INER-IBT-56/2020	Mexico	Mexico City	2020-05-20	B.1.609	G
EPI_ISL_1494717	hCoV-19/Mexico/SLP-UASLP-AH1COV2SS025_S14/2020	Mexico	San Luis Potosi	2020-05-20	B.1.189	G
EPI_ISL_2835429	hCoV-19/Mexico/BCN-SEARCH-102952/2020	Mexico	Baja California	2020-05-20	B.1.243	G
EPI_ISL_2835430	hCoV-19/Mexico/BCN-SEARCH-102953/2020	Mexico	Baja California	2020-05-20	B.1.243	G
EPI_ISL_2835432	hCoV-19/Mexico/BCN-SEARCH-102955/2020	Mexico	Baja California	2020-05-20	B.1.399	G
EPI_ISL_2835433	hCoV-19/Mexico/BCN-SEARCH-102956/2020	Mexico	Baja California	2020-05-20	B.1.241	G
EPI_ISL_2835434	hCoV-19/Mexico/BCN-SEARCH-102957/2020	Mexico	Baja California	2020-05-20	B.1.243	G
EPI_ISL_2835439	hCoV-19/Mexico/BCN-SEARCH-102963/2020	Mexico	Baja California	2020-05-20	B.1.243	G
EPI_ISL_2835440	hCoV-19/Mexico/BCN-SEARCH-102964/2020	Mexico	Baja California	2020-05-20	B.1.241	G
EPI_ISL_2835441	hCoV-19/Mexico/BCN-SEARCH-102965/2020	Mexico	Baja California	2020-05-20	B.1.243	G
EPI_ISL_2835447	hCoV-19/Mexico/BCN-SEARCH-102971/2020	Mexico	Baja California	2020-05-20	B.1.243	G
EPI_ISL_2835451	hCoV-19/Mexico/BCN-SEARCH-102975/2020	Mexico	Baja California	2020-05-20	B.1.239	G
EPI_ISL_837707	hCoV-19/Mexico/CMX-INER-0109/2020	Mexico	Mexico City	2020-05-21	B.1	G
EPI_ISL_837708	hCoV-19/Mexico/CMX-INER-0110/2020	Mexico	Mexico City	2020-05-21	B.1	GH
EPI_ISL_2835436	hCoV-19/Mexico/BCN-SEARCH-102959/2020	Mexico	Baja California	2020-05-21	B.1	GH
EPI_ISL_2835437	hCoV-19/Mexico/BCN-SEARCH-102961/2020	Mexico	Baja California	2020-05-21	B.1.399	G
EPI_ISL_2835438	hCoV-19/Mexico/BCN-SEARCH-102962/2020	Mexico	Baja California	2020-05-21	B.1	GH
EPI_ISL_2835442	hCoV-19/Mexico/BCN-SEARCH-102966/2020	Mexico	Baja California	2020-05-21	B.1.609	G
EPI_ISL_2835443	hCoV-19/Mexico/BCN-SEARCH-102967/2020	Mexico	Baja California	2020-05-21	B.1.243	G
EPI_ISL_2835444	hCoV-19/Mexico/BCN-SEARCH-102968/2020	Mexico	Baja California	2020-05-21	B.1	GH
EPI_ISL_3023833	hCoV-19/Mexico/YUC-NYGC-8265-20/2020	Mexico	Yucatan	2020-05-21	B.1	G
EPI_ISL_6316574	hCoV-19/Mexico/CMX-INER-IBT-1034/2020	Mexico	Mexico City	2020-05-21	B.1.1.344	GR
EPI_ISL_6316575	hCoV-19/Mexico/CMX-INER-IBT-1035/2020	Mexico	Mexico City	2020-05-21	B.1.609	G
EPI_ISL_6316576	hCoV-19/Mexico/CMX-INER-IBT-1036/2020	Mexico	Mexico City	2020-05-21	B.1.1	GR
EPI_ISL_635489	hCoV-19/Mexico/BCN-ALSR-2475/2020	Mexico	Baja California	2020-05-22	B.1	G
EPI_ISL_1301554	hCoV-19/Mexico/CMX-INER-IBT-60/2020	Mexico	Mexico City	2020-05-22	B.1.609	G
EPI_ISL_1301619	hCoV-19/Mexico/CMX-INER-IBT-62/2020	Mexico	Mexico City	2020-05-22	B.1.1	GR
EPI_ISL_1301727	hCoV-19/Mexico/CMX-INER-IBT-58/2020	Mexico	Mexico City	2020-05-22	B.1.609	G
EPI_ISL_1494725	hCoV-19/Mexico/SLP-UASLP-AH1COV2SS027_S16/2020	Mexico	San Luis Potosi	2020-05-22	B.1.189	G
EPI_ISL_2835445	hCoV-19/Mexico/BCN-SEARCH-102969/2020	Mexico	Baja California	2020-05-22	B.1.243	G
EPI_ISL_2835446	hCoV-19/Mexico/BCN-SEARCH-102970/2020	Mexico	Baja California	2020-05-22	B.1.243	G
EPI_ISL_2835448	hCoV-19/Mexico/BCN-SEARCH-102972/2020	Mexico	Baja California	2020-05-22	B.1.399	G
EPI_ISL_2835452	hCoV-19/Mexico/BCN-SEARCH-102979/2020	Mexico	Baja California	2020-05-22	B.1	G
EPI_ISL_2835453	hCoV-19/Mexico/BCN-SEARCH-102980/2020	Mexico	Baja California	2020-05-22	B.1.243	G
EPI_ISL_2835454	hCoV-19/Mexico/BCN-SEARCH-102982/2020	Mexico	Baja California	2020-05-22	B.1.243	G
EPI_ISL_2835455	hCoV-19/Mexico/BCN-SEARCH-102983/2020	Mexico	Baja California	2020-05-22	B.1.243	G
EPI_ISL_2835456	hCoV-19/Mexico/BCN-SEARCH-102984/2020	Mexico	Baja California	2020-05-22	B.1.243	G
EPI_ISL_2835458	hCoV-19/Mexico/BCN-SEARCH-102986/2020	Mexico	Baja California	2020-05-22	B.1.243	G
EPI_ISL_2835461	hCoV-19/Mexico/BCN-SEARCH-102989/2020	Mexico	Baja California	2020-05-22	B.1.320	GH
EPI_ISL_4219858	hCoV-19/Mexico/CMX-INMEGEN-04-05-122/2020	Mexico	Mexico City	2020-05-22	B.1.1	GR
EPI_ISL_4219873	hCoV-19/Mexico/CMX-INMEGEN-04-05-138/2020	Mexico	Mexico City	2020-05-22	B.1.1.222	GR
EPI_ISL_6316577	hCoV-19/Mexico/CMX-INER-IBT-1037/2020	Mexico	Mexico City	2020-05-22	B.1.1	GR
EPI_ISL_6316579	hCoV-19/Mexico/CMX-INER-IBT-1039/2020	Mexico	Mexico City	2020-05-22	B.1.1	GR
EPI_ISL_648602	hCoV-19/Mexico/NLE-UANL-2098/2020	Mexico	Nuevo Leon	2020-05-23	B.1.1.344	GR
EPI_ISL_648603	hCoV-19/Mexico/NLE-UANL-2088/2020	Mexico	Nuevo Leon	2020-05-23	B.1.1.344	GR
EPI_ISL_779177	hCoV-19/Mexico/NLE-UANL-012/2020	Mexico	Nuevo Leon	2020-05-23	B.1.1.344	GR
EPI_ISL_837709	hCoV-19/Mexico/CMX-INER-0111/2020	Mexico	Mexico City	2020-05-23	B.1.609	G
EPI_ISL_837710	hCoV-19/Mexico/CMX-INER-0112/2020	Mexico	Mexico City	2020-05-23	B.1.609	G
EPI_ISL_1301728	hCoV-19/Mexico/CMX-INER-IBT-61/2020	Mexico	Mexico City	2020-05-23	B.1.609	G
EPI_ISL_1301733	hCoV-19/Mexico/CMX-INER-IBT-57/2020	Mexico	Mexico City	2020-05-23	B.1.189	G
EPI_ISL_2835457	hCoV-19/Mexico/BCN-SEARCH-102985/2020	Mexico	Baja California	2020-05-23	B.1.243	G
EPI_ISL_2835459	hCoV-19/Mexico/BCN-SEARCH-102987/2020	Mexico	Baja California	2020-05-23	B.1	G
EPI_ISL_2835460	hCoV-19/Mexico/BCN-SEARCH-102988/2020	Mexico	Baja California	2020-05-23	B.1.243	G
EPI_ISL_2835462	hCoV-19/Mexico/BCN-SEARCH-102990/2020	Mexico	Baja California	2020-05-23	B.1.609	G
EPI_ISL_2835463	hCoV-19/Mexico/BCN-SEARCH-102992/2020	Mexico	Baja California	2020-05-23	B.1.320	GH
EPI_ISL_2835464	hCoV-19/Mexico/BCN-SEARCH-102993/2020	Mexico	Baja California	2020-05-23	B.1.243	G
EPI_ISL_2835474	hCoV-19/Mexico/BCN-SEARCH-103003/2020	Mexico	Baja California	2020-05-23	B.1.243	G
EPI_ISL_6316578	hCoV-19/Mexico/CMX-INER-IBT-1038/2020	Mexico	Mexico City	2020-05-23	B.1.189	G
EPI_ISL_6316580	hCoV-19/Mexico/CMX-INER-IBT-1040/2020	Mexico	Mexico City	2020-05-23	B.1.1.222	GR
EPI_ISL_837711	hCoV-19/Mexico/CMX-INER-0113/2020	Mexico	Mexico City	2020-05-24	B.1.189	G
EPI_ISL_2835465	hCoV-19/Mexico/BCN-SEARCH-102994/2020	Mexico	Baja California	2020-05-24	B.1.243	G
EPI_ISL_2835466	hCoV-19/Mexico/BCN-SEARCH-102995/2020	Mexico	Baja California	2020-05-24	B.1	G
EPI_ISL_2835467	hCoV-19/Mexico/BCN-SEARCH-102996/2020	Mexico	Baja California	2020-05-24	B.1.609	G
EPI_ISL_2835468	hCoV-19/Mexico/BCN-SEARCH-102997/2020	Mexico	Baja California	2020-05-24	B.1.399	G
EPI_ISL_4219881	hCoV-19/Mexico/CMX-INMEGEN-04-05-146/2020	Mexico	Mexico City	2020-05-24	B.1.243	G
EPI_ISL_4219889	hCoV-19/Mexico/CMX-INMEGEN-04-05-154/2020	Mexico	Mexico City	2020-05-24	B.1	G
EPI_ISL_4219896	hCoV-19/Mexico/CMX-INMEGEN-04-05-162/2020	Mexico	Mexico City	2020-05-24	B.1	GH
EPI_ISL_4219904	hCoV-19/Mexico/CMX-INMEGEN-04-05-170/2020	Mexico	Mexico City	2020-05-24	B.1.1	GR
EPI_ISL_837712	hCoV-19/Mexico/CMX-INER-0114/2020	Mexico	Mexico City	2020-05-25	B.1.1	GR
EPI_ISL_837713	hCoV-19/Mexico/CMX-INER-0115/2020	Mexico	Mexico City	2020-05-25	B.1.609	G
EPI_ISL_1301729	hCoV-19/Mexico/CMX-INER-IBT-63/2020	Mexico	Mexico City	2020-05-25	B.1	G
EPI_ISL_2835469	hCoV-19/Mexico/BCN-SEARCH-102998/2020	Mexico	Baja California	2020-05-25	B.1.243	G
EPI_ISL_2835470	hCoV-19/Mexico/BCN-SEARCH-102999/2020	Mexico	Baja California	2020-05-25	B.1.243	G
EPI_ISL_2835471	hCoV-19/Mexico/BCN-SEARCH-103000/2020	Mexico	Baja California	2020-05-25	B.1.243	G
EPI_ISL_2835472	hCoV-19/Mexico/BCN-SEARCH-103001/2020	Mexico	Baja California	2020-05-25	B.1.243	G
EPI_ISL_2835473	hCoV-19/Mexico/BCN-SEARCH-103002/2020	Mexico	Baja California	2020-05-25	B.1.243	G
EPI_ISL_2835475	hCoV-19/Mexico/BCN-SEARCH-103005/2020	Mexico	Baja California	2020-05-25	B.1.243	G
EPI_ISL_2835476	hCoV-19/Mexico/BCN-SEARCH-103006/2020	Mexico	Baja California	2020-05-25	B.1.243	G
EPI_ISL_4219833	hCoV-19/Mexico/CMX-INMEGEN-04-05-97/2020	Mexico	Mexico City	2020-05-25	B.1.1.222	GR
EPI_ISL_4219834	hCoV-19/Mexico/CMX-INMEGEN-04-05-98/2020	Mexico	Mexico City	2020-05-25	B.1	G
EPI_ISL_4219835	hCoV-19/Mexico/CMX-INMEGEN-04-05-99/2020	Mexico	Mexico City	2020-05-25	B.1.1	GR
EPI_ISL_4219841	hCoV-19/Mexico/CMX-INMEGEN-04-05-105/2020	Mexico	Mexico City	2020-05-25	B.1.1	GR
EPI_ISL_4219842	hCoV-19/Mexico/CMX-INMEGEN-04-05-106/2020	Mexico	Mexico City	2020-05-25	B.1.1.222	GR
EPI_ISL_4219849	hCoV-19/Mexico/CMX-INMEGEN-04-05-113/2020	Mexico	Mexico City	2020-05-25	B.1.609	G
EPI_ISL_4219850	hCoV-19/Mexico/CMX-INMEGEN-04-05-114/2020	Mexico	Mexico City	2020-05-25	B.1.1.222	GR
EPI_ISL_4219865	hCoV-19/Mexico/CMX-INMEGEN-04-05-130/2020	Mexico	Mexico City	2020-05-25	B.1.1	GR
EPI_ISL_4219866	hCoV-19/Mexico/CMX-INMEGEN-04-05-131/2020	Mexico	Mexico City	2020-05-25	B.1.609	G
EPI_ISL_4219872	hCoV-19/Mexico/CMX-INMEGEN-04-05-137/2020	Mexico	Mexico City	2020-05-25	B.1.1	GR
EPI_ISL_4219911	hCoV-19/Mexico/CMX-INMEGEN-04-05-177/2020	Mexico	Mexico City	2020-05-25	B.1.609	G
EPI_ISL_4219912	hCoV-19/Mexico/CMX-INMEGEN-04-05-178/2020	Mexico	Mexico City	2020-05-25	B.1.609	G
EPI_ISL_4219919	hCoV-19/Mexico/CMX-INMEGEN-04-05-185/2020	Mexico	Mexico City	2020-05-25	B.1.1.222	GR
EPI_ISL_4219920	hCoV-19/Mexico/CMX-INMEGEN-04-05-186/2020	Mexico	Mexico City	2020-05-25	B.1.1.222	GR
EPI_ISL_4569520	hCoV-19/Mexico/CMX-INMEGEN-04-05-129/2020	Mexico	Mexico City	2020-05-25	B.1.609	G
EPI_ISL_6316581	hCoV-19/Mexico/CMX-INER-IBT-1041/2020	Mexico	Mexico City	2020-05-25	B.1	G
EPI_ISL_493346	hCoV-19/Mexico/BCS-InDRE_31/2020	Mexico	Baja California Sur	2020-05-26	B.1	G
EPI_ISL_635491	hCoV-19/Mexico/BCN-ALSR-2479/2020	Mexico	Baja California	2020-05-26	B.1	G
EPI_ISL_635492	hCoV-19/Mexico/BCN-ALSR-2480/2020	Mexico	Baja California	2020-05-26	B.1.399	G
EPI_ISL_635493	hCoV-19/Mexico/BCN-ALSR-2481/2020	Mexico	Baja California	2020-05-26	B.1.609	G
EPI_ISL_635494	hCoV-19/Mexico/BCN-ALSR-2483/2020	Mexico	Baja California	2020-05-26	B.1	GH
EPI_ISL_635495	hCoV-19/Mexico/BCN-ALSR-2484/2020	Mexico	Baja California	2020-05-26	B.1.243	G
EPI_ISL_635496	hCoV-19/Mexico/BCN-ALSR-2485/2020	Mexico	Baja California	2020-05-26	B.1	G
EPI_ISL_635497	hCoV-19/Mexico/BCN-ALSR-2487/2020	Mexico	Baja California	2020-05-26	B.1.558	G
EPI_ISL_1301601	hCoV-19/Mexico/CMX-INER-IBT-64/2020	Mexico	Mexico City	2020-05-26	B.1.1.222	GR
EPI_ISL_1301602	hCoV-19/Mexico/CMX-INER-IBT-31/2020	Mexico	Mexico City	2020-05-26	B.1.1.222	GR
EPI_ISL_1301603	hCoV-19/Mexico/CMX-INER-IBT-32/2020	Mexico	Mexico City	2020-05-26	B.1.1	GR
EPI_ISL_1494726	hCoV-19/Mexico/SLP-UASLP-AH1COV2SS028_S17/2020	Mexico	San Luis Potosi	2020-05-26	B.1.189	G
EPI_ISL_1494727	hCoV-19/Mexico/SLP-UASLP-AH1COV2SS029_S18/2020	Mexico	San Luis Potosi	2020-05-26	B.1	G
EPI_ISL_4219843	hCoV-19/Mexico/CMX-INMEGEN-04-05-107/2020	Mexico	Mexico City	2020-05-26	B.1.1.317	G
EPI_ISL_4219851	hCoV-19/Mexico/CMX-INMEGEN-04-05-115/2020	Mexico	Mexico City	2020-05-26	B.1.1	GR
EPI_ISL_4219857	hCoV-19/Mexico/CMX-INMEGEN-04-05-121/2020	Mexico	Mexico City	2020-05-26	B.1.1	GR
EPI_ISL_4219859	hCoV-19/Mexico/CMX-INMEGEN-04-05-123/2020	Mexico	Mexico City	2020-05-26	B.1.1.222	GR
EPI_ISL_4219874	hCoV-19/Mexico/CMX-INMEGEN-04-05-139/2020	Mexico	Mexico City	2020-05-26	B.1.1.91	GR
EPI_ISL_4219880	hCoV-19/Mexico/CMX-INMEGEN-04-05-145/2020	Mexico	Mexico City	2020-05-26	B.1.1.222	GR
EPI_ISL_4219882	hCoV-19/Mexico/CMX-INMEGEN-04-05-147/2020	Mexico	Mexico City	2020-05-26	B.1	G
EPI_ISL_4219888	hCoV-19/Mexico/CMX-INMEGEN-04-05-153/2020	Mexico	Mexico City	2020-05-26	B.1.1	GR
EPI_ISL_4219895	hCoV-19/Mexico/CMX-INMEGEN-04-05-161/2020	Mexico	Mexico City	2020-05-26	B.1.1	GR
EPI_ISL_4219903	hCoV-19/Mexico/CMX-INMEGEN-04-05-169/2020	Mexico	Mexico City	2020-05-26	B.1.1.222	GR
EPI_ISL_493348	hCoV-19/Mexico/YUC-InDRE_33/2020	Mexico	Yucatan	2020-05-27	B.1	G
EPI_ISL_636118	hCoV-19/Mexico/BCN-ALSR-3634/2020	Mexico	Baja California	2020-05-27	B.1.558	G
EPI_ISL_837714	hCoV-19/Mexico/CMX-INER-0117/2020	Mexico	Mexico City	2020-05-27	B.1.189	G
EPI_ISL_837715	hCoV-19/Mexico/CMX-INER-0118/2020	Mexico	Mexico City	2020-05-27	B.1.1.222	GR
EPI_ISL_843191	hCoV-19/Mexico/CMX-INER-0116/2020	Mexico	Mexico City	2020-05-27	B.1	GH
EPI_ISL_1092361	hCoV-19/Mexico/JAL-UANL-001/2020	Mexico	Jalisco	2020-05-27	B.1.1	GR
EPI_ISL_1301604	hCoV-19/Mexico/CMX-INER-IBT-33/2020	Mexico	Mexico City	2020-05-27	B.1.609	G
EPI_ISL_3023950	hCoV-19/Mexico/YUC-NYGC-11125-20/2020	Mexico	Yucatan	2020-05-27	B.1	G
EPI_ISL_4219818	hCoV-19/Mexico/CMX-INMEGEN-04-05-80/2020	Mexico	Mexico City	2020-05-27	B.1.189	G
EPI_ISL_6316582	hCoV-19/Mexico/CMX-INER-IBT-1042/2020	Mexico	Mexico City	2020-05-27	B.1.1	GR
EPI_ISL_636119	hCoV-19/Mexico/BCN-ALSR-3636/2020	Mexico	Baja California	2020-05-28	B.1.400	G
EPI_ISL_837716	hCoV-19/Mexico/CMX-INER-0119/2020	Mexico	Mexico City	2020-05-28	B.1.1	GR
EPI_ISL_837717	hCoV-19/Mexico/CMX-INER-0120/2020	Mexico	Mexico City	2020-05-28	B.1.1.222	GR
EPI_ISL_4219814	hCoV-19/Mexico/CMX-INMEGEN-04-05-76/2020	Mexico	Mexico City	2020-05-28	B.1.1	GR
EPI_ISL_4219815	hCoV-19/Mexico/CMX-INMEGEN-04-05-77/2020	Mexico	Mexico City	2020-05-28	B.1.1	GR
EPI_ISL_4219816	hCoV-19/Mexico/CMX-INMEGEN-04-05-78/2020	Mexico	Mexico City	2020-05-28	B.1.1	GR
EPI_ISL_4219817	hCoV-19/Mexico/CMX-INMEGEN-04-05-79/2020	Mexico	Mexico City	2020-05-28	B.1.1	GR
EPI_ISL_4219819	hCoV-19/Mexico/CMX-INMEGEN-04-05-81/2020	Mexico	Mexico City	2020-05-28	B.1.189	G
EPI_ISL_4219820	hCoV-19/Mexico/CMX-INMEGEN-04-05-82/2020	Mexico	Mexico City	2020-05-28	B.1.609	G
EPI_ISL_4219821	hCoV-19/Mexico/CMX-INMEGEN-04-05-83/2020	Mexico	Mexico City	2020-05-28	B.1.1	GR
EPI_ISL_4219822	hCoV-19/Mexico/CMX-INMEGEN-04-05-84/2020	Mexico	Mexico City	2020-05-28	B.1.1	GR
EPI_ISL_4219823	hCoV-19/Mexico/CMX-INMEGEN-04-05-85/2020	Mexico	Mexico City	2020-05-28	B.1.609	G
EPI_ISL_6316583	hCoV-19/Mexico/CMX-INER-IBT-1043/2020	Mexico	Mexico City	2020-05-28	B.1.609	G
EPI_ISL_635498	hCoV-19/Mexico/BCN-ALSR-2489/2020	Mexico	Baja California	2020-05-29	B.1.243	G
EPI_ISL_635499	hCoV-19/Mexico/BCN-ALSR-2490/2020	Mexico	Baja California	2020-05-29	B.1	G
EPI_ISL_635500	hCoV-19/Mexico/BCN-ALSR-2491/2020	Mexico	Baja California	2020-05-29	B.1.243	G
EPI_ISL_635501	hCoV-19/Mexico/BCN-ALSR-2492/2020	Mexico	Baja California	2020-05-29	B.1	G
EPI_ISL_635502	hCoV-19/Mexico/BCN-ALSR-2493/2020	Mexico	Baja California	2020-05-29	B.1	G
EPI_ISL_636115	hCoV-19/Mexico/BCN-ALSR-3622/2020	Mexico	Baja California	2020-05-29	B.1	G
EPI_ISL_837718	hCoV-19/Mexico/CMX-INER-0121/2020	Mexico	Mexico City	2020-05-29	B.1.609	G
EPI_ISL_837719	hCoV-19/Mexico/CMX-INER-0122/2020	Mexico	Mexico City	2020-05-29	B.1.1.222	GR
EPI_ISL_837720	hCoV-19/Mexico/CMX-INER-0123/2020	Mexico	Mexico City	2020-05-29	B.1.1	GR
EPI_ISL_837721	hCoV-19/Mexico/CMX-INER-0124/2020	Mexico	Mexico City	2020-05-29	B.1.1.222	GR
EPI_ISL_837722	hCoV-19/Mexico/CMX-INER-0125/2020	Mexico	Mexico City	2020-05-29	B.1	G
EPI_ISL_1301701	hCoV-19/Mexico/TAB-InDRE-IBT-30/2020	Mexico	Tabasco	2020-05-29	B.1.1	GR
EPI_ISL_6316586	hCoV-19/Mexico/CMX-INER-IBT-1046/2020	Mexico	Mexico City	2020-05-29	B.1	G
EPI_ISL_6316587	hCoV-19/Mexico/CMX-INER-IBT-1047/2020	Mexico	Mexico City	2020-05-29	B.1.1.222	GR
EPI_ISL_6316589	hCoV-19/Mexico/CMX-INER-IBT-1050/2020	Mexico	Mexico City	2020-05-29	B.1	GH
EPI_ISL_6316591	hCoV-19/Mexico/CMX-INER-IBT-1052/2020	Mexico	Mexico City	2020-05-29	B.1.1.222	GR
EPI_ISL_635504	hCoV-19/Mexico/BCN-ALSR-2495/2020	Mexico	Baja California	2020-05-30	B.1	G
EPI_ISL_635505	hCoV-19/Mexico/BCN-ALSR-2496/2020	Mexico	Baja California	2020-05-30	B.1	G
EPI_ISL_837723	hCoV-19/Mexico/CMX-INER-0126/2020	Mexico	Mexico City	2020-05-30	B.1.1.222	GR
EPI_ISL_1301700	hCoV-19/Mexico/TAB-InDRE-IBT-28/2020	Mexico	Tabasco	2020-05-30	B.1	GH
EPI_ISL_6316593	hCoV-19/Mexico/CMX-INER-IBT-1054/2020	Mexico	Mexico City	2020-05-30	B.1	G
EPI_ISL_6316834	hCoV-19/Mexico/CMX-INER-IBT-1055/2020	Mexico	Mexico City	2020-05-30	B.1.189	G
EPI_ISL_837724	hCoV-19/Mexico/CMX-INER-0127/2020	Mexico	Mexico City	2020-05-31	B.1.319	GH
EPI_ISL_837725	hCoV-19/Mexico/CMX-INER-0128/2020	Mexico	Mexico City	2020-05-31	B.1.609	G
EPI_ISL_1301705	hCoV-19/Mexico/CHH-InDRE-IBT-89/2020	Mexico	Chihuahua	2020-05-31	B.1	GH
EPI_ISL_6316588	hCoV-19/Mexico/CMX-INER-IBT-1048/2020	Mexico	Mexico City	2020-05-31	B.1.1	GR
EPI_ISL_6316592	hCoV-19/Mexico/CMX-INER-IBT-1053/2020	Mexico	Mexico City	2020-05-31	B.1.609	G
EPI_ISL_635506	hCoV-19/Mexico/BCN-ALSR-2497/2020	Mexico	Baja California	2020-06-01	B.1	G
EPI_ISL_635507	hCoV-19/Mexico/BCN-ALSR-2499/2020	Mexico	Baja California	2020-06-01	B.1	G
EPI_ISL_1301555	hCoV-19/Mexico/BCS-InDRE-IBT-62/2020	Mexico	Baja California Sur	2020-06-01	B.1.1	GR
EPI_ISL_1301556	hCoV-19/Mexico/TLA-InDRE-IBT-68/2020	Mexico	Tlaxcala	2020-06-01	B.1.243	G
EPI_ISL_1301557	hCoV-19/Mexico/TLA-InDRE-IBT-69/2020	Mexico	Tlaxcala	2020-06-01	B.1.1.222	GR
EPI_ISL_1301559	hCoV-19/Mexico/NAY-InDRE-IBT-80/2020	Mexico	Nayarit	2020-06-01	B.1	G
EPI_ISL_1301567	hCoV-19/Mexico/BCS-InDRE-IBT-58/2020	Mexico	Baja California Sur	2020-06-01	B.1	G
EPI_ISL_1301568	hCoV-19/Mexico/BCS-InDRE-IBT-63/2020	Mexico	Baja California Sur	2020-06-01	B.1.1	GR
EPI_ISL_1301573	hCoV-19/Mexico/SIN-InDRE-IBT-88/2020	Mexico	Sinaloa	2020-06-01	B.1	G
EPI_ISL_1301695	hCoV-19/Mexico/BCN-InDRE-IBT-5/2020	Mexico	Baja California	2020-06-01	B.1.320	GH
EPI_ISL_1301730	hCoV-19/Mexico/BCS-InDRE-IBT-61/2020	Mexico	Baja California Sur	2020-06-01	B.1	G
EPI_ISL_6316584	hCoV-19/Mexico/CMX-INER-IBT-1044/2020	Mexico	Mexico City	2020-06-01	B.1	G
EPI_ISL_6316585	hCoV-19/Mexico/CMX-INER-IBT-1045/2020	Mexico	Mexico City	2020-06-01	B.1.609	G
EPI_ISL_6316590	hCoV-19/Mexico/CMX-INER-IBT-1051/2020	Mexico	Mexico City	2020-06-01	B.1	GH
EPI_ISL_6316594	hCoV-19/Mexico/CMX-INER-IBT-1056/2020	Mexico	Mexico City	2020-06-01	B.1.243	G
EPI_ISL_6316863	hCoV-19/Mexico/CMX-INER-IBT-1049/2020	Mexico	Mexico City	2020-06-01	B.1	G
EPI_ISL_837726	hCoV-19/Mexico/CMX-INER-0129/2020	Mexico	Mexico City	2020-06-02	B.1.1.222	GR
EPI_ISL_1301549	hCoV-19/Mexico/HID-InDRE-IBT-66/2020	Mexico	Hidalgo	2020-06-02	B.1.1	GR
EPI_ISL_1301560	hCoV-19/Mexico/NAY-InDRE-IBT-81/2020	Mexico	Nayarit	2020-06-02	B.1.241	G
EPI_ISL_1301569	hCoV-19/Mexico/HID-InDRE-IBT-65/2020	Mexico	Hidalgo	2020-06-02	B.1.1	GR
EPI_ISL_1301688	hCoV-19/Mexico/ZAC-InDRE-IBT-55/2020	Mexico	Zacatecas	2020-06-02	B.1	GH
EPI_ISL_1301689	hCoV-19/Mexico/ZAC-InDRE-IBT-56/2020	Mexico	Zacatecas	2020-06-02	B.1.1.222	GR
EPI_ISL_1301696	hCoV-19/Mexico/ROO-InDRE-IBT-11/2020	Mexico	Quintana Roo	2020-06-02	B.1.1.329	GR
EPI_ISL_4219971	hCoV-19/Mexico/CMX-INMEGEN-04-07-50/2020	Mexico	Mexico City	2020-06-02	B.1.1	GR
EPI_ISL_4219972	hCoV-19/Mexico/CMX-INMEGEN-04-07-51/2020	Mexico	Mexico City	2020-06-02	B.1	G
EPI_ISL_4219973	hCoV-19/Mexico/CMX-INMEGEN-04-07-52/2020	Mexico	Mexico City	2020-06-02	B.1.609	G
EPI_ISL_4219974	hCoV-19/Mexico/CMX-INMEGEN-04-07-53/2020	Mexico	Mexico City	2020-06-02	B.1	G
EPI_ISL_4219975	hCoV-19/Mexico/CMX-INMEGEN-04-07-54/2020	Mexico	Mexico City	2020-06-02	B.1	GH
EPI_ISL_4219976	hCoV-19/Mexico/CMX-INMEGEN-04-07-55/2020	Mexico	Mexico City	2020-06-02	B.1	G
EPI_ISL_4219977	hCoV-19/Mexico/CMX-INMEGEN-04-07-56/2020	Mexico	Mexico City	2020-06-02	B.1	G
EPI_ISL_6316595	hCoV-19/Mexico/CMX-INER-IBT-1057/2020	Mexico	Mexico City	2020-06-02	B.1.1.222	GR
EPI_ISL_6316596	hCoV-19/Mexico/CMX-INER-IBT-1058/2020	Mexico	Mexico City	2020-06-02	B.1.609	GV
EPI_ISL_635508	hCoV-19/Mexico/BCN-ALSR-2500/2020	Mexico	Baja California	2020-06-03	B.1	G
EPI_ISL_636113	hCoV-19/Mexico/BCN-ALSR-3618/2020	Mexico	Baja California	2020-06-03	B.1	G
EPI_ISL_837727	hCoV-19/Mexico/CMX-INER-0130/2020	Mexico	Mexico City	2020-06-03	B.1.189	G
EPI_ISL_1091261	hCoV-19/Mexico/JAL-UANL-002/2020	Mexico	Jalisco	2020-06-03	B.1.1	GR
EPI_ISL_1301566	hCoV-19/Mexico/QUE-InDRE-IBT-54/2020	Mexico	Queretaro	2020-06-03	B.1	G
EPI_ISL_1301694	hCoV-19/Mexico/NAY-InDRE-IBT-77/2020	Mexico	Nayarit	2020-06-03	B.1.241	G
EPI_ISL_3024004	hCoV-19/Mexico/YUC-NYGC-12822-20/2020	Mexico	Yucatan	2020-06-03	B.1.1	GR
EPI_ISL_4219961	hCoV-19/Mexico/CMX-INMEGEN-04-07-40/2020	Mexico	Mexico City	2020-06-03	B.1.609	G
EPI_ISL_4219963	hCoV-19/Mexico/CMX-INMEGEN-04-07-42/2020	Mexico	Mexico City	2020-06-03	B.1.609	G
EPI_ISL_4219964	hCoV-19/Mexico/CMX-INMEGEN-04-07-43/2020	Mexico	Mexico City	2020-06-03	B.1.189	G
EPI_ISL_4219965	hCoV-19/Mexico/CMX-INMEGEN-04-07-44/2020	Mexico	Mexico City	2020-06-03	B.1.1	GR
EPI_ISL_4219966	hCoV-19/Mexico/CMX-INMEGEN-04-07-45/2020	Mexico	Mexico City	2020-06-03	B.1	GH
EPI_ISL_4219967	hCoV-19/Mexico/CMX-INMEGEN-04-07-46/2020	Mexico	Mexico City	2020-06-03	B.1.189	G
EPI_ISL_4219968	hCoV-19/Mexico/CMX-INMEGEN-04-07-47/2020	Mexico	Mexico City	2020-06-03	B.1.1	GR
EPI_ISL_4219969	hCoV-19/Mexico/CMX-INMEGEN-04-07-48/2020	Mexico	Mexico City	2020-06-03	B.1.1.222	GR
EPI_ISL_6316597	hCoV-19/Mexico/CMX-INER-IBT-1059/2020	Mexico	Mexico City	2020-06-03	B.1.369	GH
EPI_ISL_6316598	hCoV-19/Mexico/CMX-INER-IBT-1060/2020	Mexico	Mexico City	2020-06-03	B.1.1.222	GR
EPI_ISL_6316599	hCoV-19/Mexico/CMX-INER-IBT-1061/2020	Mexico	Mexico City	2020-06-03	B.1.1	GR
EPI_ISL_6316600	hCoV-19/Mexico/CMX-INER-IBT-1062/2020	Mexico	Mexico City	2020-06-03	B.1.1.222	GR
EPI_ISL_636114	hCoV-19/Mexico/BCN-ALSR-3619/2020	Mexico	Baja California	2020-06-04	B.1	G
EPI_ISL_837728	hCoV-19/Mexico/CMX-INER-0131/2020	Mexico	Mexico City	2020-06-04	B.1.1.222	GR
EPI_ISL_1301558	hCoV-19/Mexico/TLA-InDRE-IBT-71/2020	Mexico	Tlaxcala	2020-06-04	B.1	GH
EPI_ISL_1301570	hCoV-19/Mexico/CHP-InDRE-IBT-84/2020	Mexico	Chiapas	2020-06-04	B.1	G
EPI_ISL_1301697	hCoV-19/Mexico/OAX-InDRE-IBT-17/2020	Mexico	Oaxaca	2020-06-04	B.1	G
EPI_ISL_1301698	hCoV-19/Mexico/OAX-InDRE-IBT-19/2020	Mexico	Oaxaca	2020-06-04	B.1	GH
EPI_ISL_1301702	hCoV-19/Mexico/CAM-InDRE-IBT-35/2020	Mexico	Campeche	2020-06-04	B.1.609	G
EPI_ISL_1301703	hCoV-19/Mexico/CAM-InDRE-IBT-36/2020	Mexico	Campeche	2020-06-04	B.1.609	G
EPI_ISL_1301704	hCoV-19/Mexico/CAM-InDRE-IBT-37/2020	Mexico	Campeche	2020-06-04	B.1.578	GH
EPI_ISL_1301707	hCoV-19/Mexico/GUA-InDRE-IBT-100/2020	Mexico	Guanajuato	2020-06-04	B.1.1	GR
EPI_ISL_4219836	hCoV-19/Mexico/CMX-INMEGEN-04-05-100/2020	Mexico	Mexico City	2020-06-04	B.1.189	G
EPI_ISL_4219844	hCoV-19/Mexico/CMX-INMEGEN-04-05-108/2020	Mexico	Mexico City	2020-06-04	B.1.189	G
EPI_ISL_4219852	hCoV-19/Mexico/CMX-INMEGEN-04-05-116/2020	Mexico	Mexico City	2020-06-04	B.1.1.317	G
EPI_ISL_4219860	hCoV-19/Mexico/CMX-INMEGEN-04-05-124/2020	Mexico	Mexico City	2020-06-04	B.1	G
EPI_ISL_4219867	hCoV-19/Mexico/CMX-INMEGEN-04-05-132/2020	Mexico	Mexico City	2020-06-04	B.1.1.222	GR
EPI_ISL_4219875	hCoV-19/Mexico/CMX-INMEGEN-04-05-140/2020	Mexico	Mexico City	2020-06-04	B.1.1.222	GR
EPI_ISL_4219883	hCoV-19/Mexico/CMX-INMEGEN-04-05-148/2020	Mexico	Mexico City	2020-06-04	B.1.1.222	GR
EPI_ISL_4219897	hCoV-19/Mexico/CMX-INMEGEN-04-05-163/2020	Mexico	Mexico City	2020-06-04	B.1	GH
EPI_ISL_4219905	hCoV-19/Mexico/CMX-INMEGEN-04-05-171/2020	Mexico	Mexico City	2020-06-04	B.1.1.222	GR
EPI_ISL_4219913	hCoV-19/Mexico/CMX-INMEGEN-04-05-179/2020	Mexico	Mexico City	2020-06-04	B.1.243	G
EPI_ISL_4219921	hCoV-19/Mexico/CMX-INMEGEN-04-05-187/2020	Mexico	Mexico City	2020-06-04	B.1.1.222	GR
EPI_ISL_4219938	hCoV-19/Mexico/CMX-INMEGEN-04-07-17/2020	Mexico	Mexico City	2020-06-04	B.1.1.222	GR
EPI_ISL_6316601	hCoV-19/Mexico/CMX-INER-IBT-1063/2020	Mexico	Mexico City	2020-06-04	B.1.1	GR
EPI_ISL_6316602	hCoV-19/Mexico/CMX-INER-IBT-1064/2020	Mexico	Mexico City	2020-06-04	B.1.1.222	GR
EPI_ISL_6316603	hCoV-19/Mexico/CMX-INER-IBT-1065/2020	Mexico	Mexico City	2020-06-04	B.1.1.222	GR
EPI_ISL_6316604	hCoV-19/Mexico/CMX-INER-IBT-1066/2020	Mexico	Mexico City	2020-06-04	B.1.1.222	GR
EPI_ISL_6316605	hCoV-19/Mexico/CMX-INER-IBT-1067/2020	Mexico	Mexico City	2020-06-04	B.1.609	G
EPI_ISL_635510	hCoV-19/Mexico/BCN-ALSR-2504/2020	Mexico	Baja California	2020-06-05	B.1	G
EPI_ISL_1301562	hCoV-19/Mexico/CHP-InDRE-IBT-83/2020	Mexico	Chiapas	2020-06-05	B.1	G
EPI_ISL_1301571	hCoV-19/Mexico/CHP-InDRE-IBT-85/2020	Mexico	Chiapas	2020-06-05	B.1.609	G
EPI_ISL_1301699	hCoV-19/Mexico/SIN-InDRE-IBT-27/2020	Mexico	Sinaloa	2020-06-05	B.1.609	G
EPI_ISL_1301708	hCoV-19/Mexico/GUA-InDRE-IBT-102/2020	Mexico	Guanajuato	2020-06-05	B.1.243	G
EPI_ISL_4219939	hCoV-19/Mexico/CMX-INMEGEN-04-07-18/2020	Mexico	Mexico City	2020-06-05	B.1.609	G
EPI_ISL_4219940	hCoV-19/Mexico/CMX-INMEGEN-04-07-19/2020	Mexico	Mexico City	2020-06-05	B.1.609	G
EPI_ISL_4219941	hCoV-19/Mexico/CMX-INMEGEN-04-07-20/2020	Mexico	Mexico City	2020-06-05	B.1.609	G
EPI_ISL_4219942	hCoV-19/Mexico/CMX-INMEGEN-04-07-21/2020	Mexico	Mexico City	2020-06-05	B.1.189	G
EPI_ISL_4219943	hCoV-19/Mexico/CMX-INMEGEN-04-07-22/2020	Mexico	Mexico City	2020-06-05	B.1	G
EPI_ISL_4219944	hCoV-19/Mexico/CMX-INMEGEN-04-07-23/2020	Mexico	Mexico City	2020-06-05	B.1.609	G
EPI_ISL_4219950	hCoV-19/Mexico/CMX-INMEGEN-04-07-29/2020	Mexico	Mexico City	2020-06-05	B.1.609	G
EPI_ISL_4219951	hCoV-19/Mexico/CMX-INMEGEN-04-07-30/2020	Mexico	Mexico City	2020-06-05	B.1.369	GH
EPI_ISL_4219952	hCoV-19/Mexico/CMX-INMEGEN-04-07-31/2020	Mexico	Mexico City	2020-06-05	B.1.1.518	GR
EPI_ISL_4219953	hCoV-19/Mexico/CMX-INMEGEN-04-07-32/2020	Mexico	Mexico City	2020-06-05	B.1.1.222	GR
EPI_ISL_635511	hCoV-19/Mexico/BCN-ALSR-2506/2020	Mexico	Baja California	2020-06-06	B.1	G
EPI_ISL_837729	hCoV-19/Mexico/CMX-INER-0132/2020	Mexico	Mexico City	2020-06-06	B.1.1.222	GR
EPI_ISL_837730	hCoV-19/Mexico/CMX-INER-0133/2020	Mexico	Mexico City	2020-06-06	B.1.1.222	GR
EPI_ISL_1301565	hCoV-19/Mexico/SON-InDRE-IBT-91/2020	Mexico	Sonora	2020-06-06	B.1.232	G
EPI_ISL_1301572	hCoV-19/Mexico/CHP-InDRE-IBT-86/2020	Mexico	Chiapas	2020-06-06	B.1	G
EPI_ISL_1301585	hCoV-19/Mexico/GRO-InDRE-IBT-117/2020	Mexico	Guerrero	2020-06-06	B.1.609	G
EPI_ISL_1301691	hCoV-19/Mexico/TLA-InDRE-IBT-72/2020	Mexico	Tlaxcala	2020-06-06	B.1.1	GR
EPI_ISL_1301692	hCoV-19/Mexico/TLA-InDRE-IBT-73/2020	Mexico	Tlaxcala	2020-06-06	B.1.189	G
EPI_ISL_1301706	hCoV-19/Mexico/SON-InDRE-IBT-93/2020	Mexico	Sonora	2020-06-06	B.1.609	G
EPI_ISL_4219945	hCoV-19/Mexico/CMX-INMEGEN-04-07-24/2020	Mexico	Mexico City	2020-06-06	B.1	G
EPI_ISL_4219946	hCoV-19/Mexico/CMX-INMEGEN-04-07-25/2020	Mexico	Mexico City	2020-06-06	B.1.609	G
EPI_ISL_4219947	hCoV-19/Mexico/CMX-INMEGEN-04-07-26/2020	Mexico	Mexico City	2020-06-06	B.1.609	G
EPI_ISL_4219949	hCoV-19/Mexico/CMX-INMEGEN-04-07-28/2020	Mexico	Mexico City	2020-06-06	B.1.609	G
EPI_ISL_6316607	hCoV-19/Mexico/CMX-INER-IBT-1069/2020	Mexico	Mexico City	2020-06-06	B.1	GH
EPI_ISL_6316609	hCoV-19/Mexico/CMX-INER-IBT-1071/2020	Mexico	Mexico City	2020-06-06	B.1.609	G
EPI_ISL_1301561	hCoV-19/Mexico/NAY-InDRE-IBT-82/2020	Mexico	Nayarit	2020-06-07	B.1.1.344	GR
EPI_ISL_6316606	hCoV-19/Mexico/CMX-INER-IBT-1068/2020	Mexico	Mexico City	2020-06-07	B.1.243	G
EPI_ISL_6316608	hCoV-19/Mexico/CMX-INER-IBT-1070/2020	Mexico	Mexico City	2020-06-07	B.1	G
EPI_ISL_635512	hCoV-19/Mexico/BCN-ALSR-2507/2020	Mexico	Baja California	2020-06-08	B.1.243	G
EPI_ISL_635513	hCoV-19/Mexico/BCN-ALSR-2508/2020	Mexico	Baja California	2020-06-08	B.1.241	G
EPI_ISL_658896	hCoV-19/Mexico/GRO-InDRE-91/2020	Mexico	Guerrero	2020-06-08	B.1.609	G
EPI_ISL_837731	hCoV-19/Mexico/CMX-INER-0134/2020	Mexico	Mexico City	2020-06-08	B.1.189	G
EPI_ISL_1301589	hCoV-19/Mexico/GRO-InDRE-IBT-129/2020	Mexico	Guerrero	2020-06-08	B.1.1.222	GR
EPI_ISL_1301693	hCoV-19/Mexico/TLA-InDRE-IBT-76/2020	Mexico	Tlaxcala	2020-06-08	B.1	G
EPI_ISL_1531816	hCoV-19/Mexico/BCN-ALSR-8351/2020	Mexico	Baja California	2020-06-08	B.1.369	GH
EPI_ISL_2835477	hCoV-19/Mexico/BCN-SEARCH-103015/2020	Mexico	Baja California	2020-06-08	B.1.243	G
EPI_ISL_2835478	hCoV-19/Mexico/BCN-SEARCH-103016/2020	Mexico	Baja California	2020-06-08	B.1.243	G
EPI_ISL_2835479	hCoV-19/Mexico/BCN-SEARCH-103017/2020	Mexico	Baja California	2020-06-08	B.1.243	G
EPI_ISL_2835480	hCoV-19/Mexico/BCN-SEARCH-103018/2020	Mexico	Baja California	2020-06-08	B.1.243	G
EPI_ISL_4219837	hCoV-19/Mexico/CMX-INMEGEN-04-05-101/2020	Mexico	Mexico City	2020-06-08	B.1.609	G
EPI_ISL_4219845	hCoV-19/Mexico/CMX-INMEGEN-04-05-109/2020	Mexico	Mexico City	2020-06-08	B.1	GH
EPI_ISL_4219853	hCoV-19/Mexico/CMX-INMEGEN-04-05-117/2020	Mexico	Mexico City	2020-06-08	B.1.1.222	GR
EPI_ISL_4219861	hCoV-19/Mexico/CMX-INMEGEN-04-05-125/2020	Mexico	Mexico City	2020-06-08	B.1.453	GH
EPI_ISL_4219954	hCoV-19/Mexico/CMX-INMEGEN-04-07-33/2020	Mexico	Mexico City	2020-06-08	B.1.1	GR
EPI_ISL_4219955	hCoV-19/Mexico/CMX-INMEGEN-04-07-34/2020	Mexico	Mexico City	2020-06-08	B.1.1.222	GR
EPI_ISL_6316610	hCoV-19/Mexico/CMX-INER-IBT-1072/2020	Mexico	Mexico City	2020-06-08	B.1.609	G
EPI_ISL_837732	hCoV-19/Mexico/CMX-INER-0135/2020	Mexico	Mexico City	2020-06-09	B.1.1	GR
EPI_ISL_837733	hCoV-19/Mexico/CMX-INER-0136/2020	Mexico	Mexico City	2020-06-09	B.1.1	GR
EPI_ISL_4219838	hCoV-19/Mexico/CMX-INMEGEN-04-05-102/2020	Mexico	Mexico City	2020-06-09	B.1.1	GR
EPI_ISL_4219846	hCoV-19/Mexico/CMX-INMEGEN-04-05-110/2020	Mexico	Mexico City	2020-06-09	B.1	G
EPI_ISL_4219890	hCoV-19/Mexico/CMX-INMEGEN-04-05-156/2020	Mexico	Mexico City	2020-06-09	B.1.1.222	GR
EPI_ISL_4219898	hCoV-19/Mexico/CMX-INMEGEN-04-05-164/2020	Mexico	Mexico City	2020-06-09	B.1.1.222	GR
EPI_ISL_4219906	hCoV-19/Mexico/CMX-INMEGEN-04-05-172/2020	Mexico	Mexico City	2020-06-09	B.1.1.432	GR
EPI_ISL_4219914	hCoV-19/Mexico/CMX-INMEGEN-04-05-180/2020	Mexico	Mexico City	2020-06-09	B.1	GH
EPI_ISL_4219922	hCoV-19/Mexico/CMX-INMEGEN-04-05-188/2020	Mexico	Mexico City	2020-06-09	B.1.1.222	GR
EPI_ISL_4219956	hCoV-19/Mexico/CMX-INMEGEN-04-07-35/2020	Mexico	Mexico City	2020-06-09	B.1.1	GR
EPI_ISL_4219957	hCoV-19/Mexico/CMX-INMEGEN-04-07-36/2020	Mexico	Mexico City	2020-06-09	B.1.1	GR
EPI_ISL_4219958	hCoV-19/Mexico/CMX-INMEGEN-04-07-37/2020	Mexico	Mexico City	2020-06-09	B.1.1.222	GR
EPI_ISL_4219960	hCoV-19/Mexico/CMX-INMEGEN-04-07-39/2020	Mexico	Mexico City	2020-06-09	B.1.609	G
EPI_ISL_6316613	hCoV-19/Mexico/CMX-INER-IBT-1075/2020	Mexico	Mexico City	2020-06-09	B.1.243	G
EPI_ISL_6316614	hCoV-19/Mexico/CMX-INER-IBT-1076/2020	Mexico	Mexico City	2020-06-09	B.1	GH
EPI_ISL_6316615	hCoV-19/Mexico/CMX-INER-IBT-1077/2020	Mexico	Mexico City	2020-06-09	B.1.1.222	GR
EPI_ISL_6316616	hCoV-19/Mexico/CMX-INER-IBT-1078/2020	Mexico	Mexico City	2020-06-09	B.1.1.222	GR
EPI_ISL_6316617	hCoV-19/Mexico/CMX-INER-IBT-1079/2020	Mexico	Mexico City	2020-06-09	B.1.1.222	GR
EPI_ISL_6316618	hCoV-19/Mexico/CMX-INER-IBT-1080/2020	Mexico	Mexico City	2020-06-09	B.1	G
EPI_ISL_6316619	hCoV-19/Mexico/CMX-INER-IBT-1081/2020	Mexico	Mexico City	2020-06-09	B.1.243	G
EPI_ISL_635515	hCoV-19/Mexico/BCN-ALSR-2510/2020	Mexico	Baja California	2020-06-10	B.1	G
EPI_ISL_837734	hCoV-19/Mexico/CMX-INER-0137/2020	Mexico	Mexico City	2020-06-10	B.1.1.222	GR
EPI_ISL_1301590	hCoV-19/Mexico/GRO-InDRE-IBT-131/2020	Mexico	Guerrero	2020-06-10	B.1.1.322	GR
EPI_ISL_1531817	hCoV-19/Mexico/BCN-ALSR-8352/2020	Mexico	Baja California	2020-06-10	B.1	GH
EPI_ISL_4219868	hCoV-19/Mexico/CMX-INMEGEN-04-05-133/2020	Mexico	Mexico City	2020-06-10	B.1.1.222	GR
EPI_ISL_4219876	hCoV-19/Mexico/CMX-INMEGEN-04-05-141/2020	Mexico	Mexico City	2020-06-10	B.1	GH
EPI_ISL_4219884	hCoV-19/Mexico/CMX-INMEGEN-04-05-149/2020	Mexico	Mexico City	2020-06-10	B.1.1.222	GR
EPI_ISL_4219891	hCoV-19/Mexico/CMX-INMEGEN-04-05-157/2020	Mexico	Mexico City	2020-06-10	B.1.1.222	GR
EPI_ISL_4219899	hCoV-19/Mexico/CMX-INMEGEN-04-05-165/2020	Mexico	Mexico City	2020-06-10	B.1.609	G
EPI_ISL_4219907	hCoV-19/Mexico/CMX-INMEGEN-04-05-173/2020	Mexico	Mexico City	2020-06-10	B.1.1.222	GR
EPI_ISL_4219915	hCoV-19/Mexico/CMX-INMEGEN-04-05-181/2020	Mexico	Mexico City	2020-06-10	B.1.1	GR
EPI_ISL_4219923	hCoV-19/Mexico/CMX-INMEGEN-04-05-189/2020	Mexico	Mexico City	2020-06-10	B.1.189	G
EPI_ISL_6316612	hCoV-19/Mexico/CMX-INER-IBT-1074/2020	Mexico	Mexico City	2020-06-10	B.1.1.518	GR
EPI_ISL_6316620	hCoV-19/Mexico/CMX-INER-IBT-1082/2020	Mexico	Mexico City	2020-06-10	B.1.1.222	GR
EPI_ISL_6316611	hCoV-19/Mexico/CMX-INER-IBT-1073/2020	Mexico	Mexico City	2020-06-11	B.1.1.222	GR
EPI_ISL_635516	hCoV-19/Mexico/BCN-ALSR-2511/2020	Mexico	Baja California	2020-06-12	B.1	G
EPI_ISL_635517	hCoV-19/Mexico/BCN-ALSR-2512/2020	Mexico	Baja California	2020-06-12	B.1	G
EPI_ISL_636116	hCoV-19/Mexico/BCN-ALSR-3624/2020	Mexico	Sonora	2020-06-12	B.1.243	G
EPI_ISL_636117	hCoV-19/Mexico/BCN-ALSR-3630/2020	Mexico	Baja California	2020-06-12	B.1.243	G
EPI_ISL_3023836	hCoV-19/Mexico/YUC-NYGC-14893-20/2020	Mexico	Yucatan	2020-06-12	B.1	G
EPI_ISL_4219978	hCoV-19/Mexico/CMX-INMEGEN-04-07-57/2020	Mexico	Mexico City	2020-06-12	B.1.189	G
EPI_ISL_4219979	hCoV-19/Mexico/CMX-INMEGEN-04-07-58/2020	Mexico	Mexico City	2020-06-12	B.1.243	G
EPI_ISL_4219981	hCoV-19/Mexico/CMX-INMEGEN-04-07-60/2020	Mexico	Mexico City	2020-06-12	B.1.609	G
EPI_ISL_4219982	hCoV-19/Mexico/CMX-INMEGEN-04-07-61/2020	Mexico	Mexico City	2020-06-12	B.1.189	G
EPI_ISL_4219983	hCoV-19/Mexico/CMX-INMEGEN-04-07-62/2020	Mexico	Mexico City	2020-06-12	B.1.243	G
EPI_ISL_4219984	hCoV-19/Mexico/CMX-INMEGEN-04-07-63/2020	Mexico	Mexico City	2020-06-12	B.1.243	G
EPI_ISL_4219985	hCoV-19/Mexico/CMX-INMEGEN-04-07-64/2020	Mexico	Mexico City	2020-06-12	B.1.243	G
EPI_ISL_4219986	hCoV-19/Mexico/CMX-INMEGEN-04-07-65/2020	Mexico	Mexico City	2020-06-12	B.1.189	G
EPI_ISL_4219987	hCoV-19/Mexico/CMX-INMEGEN-04-07-66/2020	Mexico	Mexico City	2020-06-12	B.1	G
EPI_ISL_516618	hCoV-19/Mexico/COA-InDRE-36/2020	Mexico	Coahuila	2020-06-13	B.1.1	GR
EPI_ISL_6316621	hCoV-19/Mexico/CMX-INER-IBT-1083/2020	Mexico	Mexico City	2020-06-13	B.1.1.222	GR
EPI_ISL_837607	hCoV-19/Mexico/CMX-INER-0138/2020	Mexico	Mexico City	2020-06-14	B.1.609	G
EPI_ISL_6316622	hCoV-19/Mexico/CMX-INER-IBT-1084/2020	Mexico	Mexico City	2020-06-14	B.1	G
EPI_ISL_516625	hCoV-19/Mexico/TAM-InDRE_39/2020	Mexico	Tamaulipas	2020-06-15	B.1	G
EPI_ISL_576258	hCoV-19/Mexico/AGU-InDRE-55/2020	Mexico	Aguascalientes	2020-06-15	B.1.558	G
EPI_ISL_635518	hCoV-19/Mexico/BCN-ALSR-2513/2020	Mexico	Baja California	2020-06-15	B.1.243	G
EPI_ISL_635519	hCoV-19/Mexico/BCN-ALSR-2514/2020	Mexico	Baja California	2020-06-15	B.1	G
EPI_ISL_635520	hCoV-19/Mexico/BCN-ALSR-2515/2020	Mexico	Baja California	2020-06-15	B.1	G
EPI_ISL_635521	hCoV-19/Mexico/BCN-ALSR-2516/2020	Mexico	Baja California	2020-06-15	B.1	G
EPI_ISL_635522	hCoV-19/Mexico/BCN-ALSR-2517/2020	Mexico	Baja California	2020-06-15	B.1	G
EPI_ISL_635523	hCoV-19/Mexico/BCN-ALSR-2519/2020	Mexico	Baja California	2020-06-15	B.1	G
EPI_ISL_837735	hCoV-19/Mexico/CMX-INER-0139/2020	Mexico	Mexico City	2020-06-15	B.1.1.222	GR
EPI_ISL_6316623	hCoV-19/Mexico/CMX-INER-IBT-1085/2020	Mexico	Mexico City	2020-06-15	B.1.1.322	GR
EPI_ISL_6316821	hCoV-19/Mexico/CMX-INER-IBT-1086/2020	Mexico	Mexico City	2020-06-15	B.1.1.222	G
EPI_ISL_635524	hCoV-19/Mexico/BCN-ALSR-2520/2020	Mexico	Baja California	2020-06-16	B.1.241	G
EPI_ISL_635525	hCoV-19/Mexico/BCN-ALSR-2521/2020	Mexico	Baja California	2020-06-16	B.1.243	G
EPI_ISL_635526	hCoV-19/Mexico/BCN-ALSR-2522/2020	Mexico	Baja California	2020-06-16	B.1.243	G
EPI_ISL_635527	hCoV-19/Mexico/BCN-ALSR-2523/2020	Mexico	Baja California	2020-06-16	B.1	GH
EPI_ISL_635528	hCoV-19/Mexico/BCN-ALSR-2524/2020	Mexico	Baja California	2020-06-16	B.1.243	G
EPI_ISL_837736	hCoV-19/Mexico/CMX-INER-0140/2020	Mexico	Mexico City	2020-06-16	B.1.609	G
EPI_ISL_4219988	hCoV-19/Mexico/CMX-INMEGEN-04-07-67/2020	Mexico	Mexico City	2020-06-16	B.1.189	G
EPI_ISL_4219989	hCoV-19/Mexico/CMX-INMEGEN-04-07-68/2020	Mexico	Mexico City	2020-06-16	B.1.609	G
EPI_ISL_4219990	hCoV-19/Mexico/CMX-INMEGEN-04-07-69/2020	Mexico	Mexico City	2020-06-16	B.1.1.222	GR
EPI_ISL_4219991	hCoV-19/Mexico/CMX-INMEGEN-04-07-70/2020	Mexico	Mexico City	2020-06-16	B.1.609	G
EPI_ISL_4219992	hCoV-19/Mexico/CMX-INMEGEN-04-07-71/2020	Mexico	Mexico City	2020-06-16	B.1.1	GR
EPI_ISL_4219993	hCoV-19/Mexico/CMX-INMEGEN-04-07-72/2020	Mexico	Mexico City	2020-06-16	B.1.1	GR
EPI_ISL_4219994	hCoV-19/Mexico/CMX-INMEGEN-04-07-73/2020	Mexico	Mexico City	2020-06-16	B.1.1	GR
EPI_ISL_4219995	hCoV-19/Mexico/CMX-INMEGEN-04-07-74/2020	Mexico	Mexico City	2020-06-16	B.1.1.222	GR
EPI_ISL_4219996	hCoV-19/Mexico/CMX-INMEGEN-04-07-75/2020	Mexico	Mexico City	2020-06-16	B.1.1	GR
EPI_ISL_4219997	hCoV-19/Mexico/CMX-INMEGEN-04-07-76/2020	Mexico	Mexico City	2020-06-16	B.1.1	GR
EPI_ISL_635529	hCoV-19/Mexico/BCN-ALSR-2525/2020	Mexico	Baja California	2020-06-17	B.1.399	G
EPI_ISL_635530	hCoV-19/Mexico/BCN-ALSR-2526/2020	Mexico	Baja California	2020-06-17	B.1.243	G
EPI_ISL_648607	hCoV-19/Mexico/NLE-UANL-4479/2020	Mexico	Nuevo Leon	2020-06-17	B.1	G
EPI_ISL_779180	hCoV-19/Mexico/NLE-UANL-015/2020	Mexico	Nuevo Leon	2020-06-17	B.1	GH
EPI_ISL_2835481	hCoV-19/Mexico/BCN-SEARCH-103020/2020	Mexico	Baja California	2020-06-17	B.1.243	G
EPI_ISL_6316624	hCoV-19/Mexico/CMX-INER-IBT-1088/2020	Mexico	Mexico City	2020-06-17	B.1.1.222	GR
EPI_ISL_6316625	hCoV-19/Mexico/CMX-INER-IBT-1089/2020	Mexico	Mexico City	2020-06-17	B.1.1	GR
EPI_ISL_6316795	hCoV-19/Mexico/CMX-INER-IBT-1087/2020	Mexico	Mexico City	2020-06-17	B.1.609	G
EPI_ISL_635532	hCoV-19/Mexico/BCN-ALSR-2528/2020	Mexico	Baja California	2020-06-18	B.1	G
EPI_ISL_837737	hCoV-19/Mexico/CMX-INER-0141/2020	Mexico	Mexico City	2020-06-18	B.1.609	G
EPI_ISL_837738	hCoV-19/Mexico/CMX-INER-0142/2020	Mexico	Mexico City	2020-06-18	B.1.1.222	GR
EPI_ISL_1491365	hCoV-19/Mexico/SIN_CIAD_S0148/2020	Mexico	Sinaloa	2020-06-18	B.1.1.205	GR
EPI_ISL_1531818	hCoV-19/Mexico/BCN-ALSR-8353/2020	Mexico	Baja California	2020-06-18	B.1.1.344	GR
EPI_ISL_1531819	hCoV-19/Mexico/BCN-ALSR-8354/2020	Mexico	Baja California	2020-06-18	B.1.561	G
EPI_ISL_4219813	hCoV-19/Mexico/CMX-INMEGEN-04-05-57/2020	Mexico	Mexico City	2020-06-18	B.1.1.222	GR
EPI_ISL_4219824	hCoV-19/Mexico/CMX-INMEGEN-04-05-86/2020	Mexico	Mexico City	2020-06-18	B.1.609	G
EPI_ISL_4219825	hCoV-19/Mexico/CMX-INMEGEN-04-05-87/2020	Mexico	Mexico City	2020-06-18	B.1.1	GR
EPI_ISL_4219826	hCoV-19/Mexico/CMX-INMEGEN-04-05-88/2020	Mexico	Mexico City	2020-06-18	B.1.1	GR
EPI_ISL_4569519	hCoV-19/Mexico/CMX-INMEGEN-04-05-64/2020	Mexico	Mexico City	2020-06-18	B.1.243	G
EPI_ISL_516620	hCoV-19/Mexico/COA-InDRE_40/2020	Mexico	Coahuila	2020-06-19	B.1.1	GR
EPI_ISL_516624	hCoV-19/Mexico/TAM-InDRE_38/2020	Mexico	Tamaulipas	2020-06-19	B.1	GH
EPI_ISL_837739	hCoV-19/Mexico/CMX-INER-0143/2020	Mexico	Mexico City	2020-06-19	B.1.609	G
EPI_ISL_837740	hCoV-19/Mexico/CMX-INER-0144/2020	Mexico	Mexico City	2020-06-19	B.1.243	G
EPI_ISL_1137476	hCoV-19/Mexico/CMX-INMEGEN-02-10-21-GRO/2020	Mexico	Mexico City	2020-06-19	B.1	G
EPI_ISL_2835482	hCoV-19/Mexico/BCN-SEARCH-103021/2020	Mexico	Baja California	2020-06-19	B.1	G
EPI_ISL_4219827	hCoV-19/Mexico/CMX-INMEGEN-04-05-89/2020	Mexico	Mexico City	2020-06-19	B.1.1	GR
EPI_ISL_4219828	hCoV-19/Mexico/CMX-INMEGEN-04-05-90/2020	Mexico	Mexico City	2020-06-19	B.1.1	GR
EPI_ISL_4219829	hCoV-19/Mexico/CMX-INMEGEN-04-05-91/2020	Mexico	Mexico City	2020-06-19	B.1.1.222	GR
EPI_ISL_4220003	hCoV-19/Mexico/CMX-INMEGEN-04-07-82/2020	Mexico	Mexico City	2020-06-19	B.1.284	G
EPI_ISL_6316628	hCoV-19/Mexico/CMX-INER-IBT-1092/2020	Mexico	Mexico City	2020-06-19	B.1.609	G
EPI_ISL_3024027	hCoV-19/Mexico/YUC-NYGC-16925-20/2020	Mexico	Yucatan	2020-06-20	B.1	G
EPI_ISL_4219832	hCoV-19/Mexico/CMX-INMEGEN-04-05-94/2020	Mexico	Mexico City	2020-06-20	B.1.1.222	GR
EPI_ISL_6316629	hCoV-19/Mexico/CMX-INER-IBT-1094/2020	Mexico	Mexico City	2020-06-20	B.1.1.322	GR
EPI_ISL_6316630	hCoV-19/Mexico/CMX-INER-IBT-1095/2020	Mexico	Mexico City	2020-06-20	B.1.609	G
EPI_ISL_6316842	hCoV-19/Mexico/CMX-INER-IBT-1093/2020	Mexico	Mexico City	2020-06-20	B.1.189	G
EPI_ISL_4219830	hCoV-19/Mexico/CMX-INMEGEN-04-05-92/2020	Mexico	Mexico City	2020-06-21	B.1.609	G
EPI_ISL_4219831	hCoV-19/Mexico/CMX-INMEGEN-04-05-93/2020	Mexico	Mexico City	2020-06-21	B.1.609	G
EPI_ISL_6316626	hCoV-19/Mexico/CMX-INER-IBT-1090/2020	Mexico	Mexico City	2020-06-21	B.1.609	G
EPI_ISL_6316627	hCoV-19/Mexico/CMX-INER-IBT-1091/2020	Mexico	Mexico City	2020-06-21	B.1.1	GR
EPI_ISL_635533	hCoV-19/Mexico/BCN-ALSR-2529/2020	Mexico	Baja California	2020-06-22	B.1	G
EPI_ISL_635534	hCoV-19/Mexico/BCN-ALSR-2530/2020	Mexico	Baja California	2020-06-22	B.1	G
EPI_ISL_635535	hCoV-19/Mexico/BCN-ALSR-2531/2020	Mexico	Baja California	2020-06-22	B.1.399	G
EPI_ISL_837741	hCoV-19/Mexico/CMX-INER-0145/2020	Mexico	Mexico City	2020-06-22	B.1.1.222	GR
EPI_ISL_837742	hCoV-19/Mexico/CMX-INER-0146/2020	Mexico	Mexico City	2020-06-22	B.1.1.222	GR
EPI_ISL_6316631	hCoV-19/Mexico/CMX-INER-IBT-1096/2020	Mexico	Mexico City	2020-06-22	B.1.609	G
EPI_ISL_6316632	hCoV-19/Mexico/CMX-INER-IBT-1097/2020	Mexico	Mexico City	2020-06-22	B.1.1.222	GR
EPI_ISL_6316633	hCoV-19/Mexico/CMX-INER-IBT-1098/2020	Mexico	Mexico City	2020-06-22	B.1.1	GR
EPI_ISL_635536	hCoV-19/Mexico/BCN-ALSR-2533/2020	Mexico	Baja California	2020-06-23	B.1.1	GR
EPI_ISL_635537	hCoV-19/Mexico/BCN-ALSR-2534/2020	Mexico	Baja California	2020-06-23	B.1.243	G
EPI_ISL_635538	hCoV-19/Mexico/BCN-ALSR-2535/2020	Mexico	Baja California	2020-06-23	B.1	G
EPI_ISL_635539	hCoV-19/Mexico/BCN-ALSR-2536/2020	Mexico	Baja California	2020-06-23	B.1.229	G
EPI_ISL_837743	hCoV-19/Mexico/CMX-INER-0147/2020	Mexico	Mexico City	2020-06-23	B.1.1.222	GR
EPI_ISL_4220001	hCoV-19/Mexico/CMX-INMEGEN-04-07-80/2020	Mexico	Mexico City	2020-06-23	B.1.1	GR
EPI_ISL_4220002	hCoV-19/Mexico/CMX-INMEGEN-04-07-81/2020	Mexico	Mexico City	2020-06-23	B.1.609	G
EPI_ISL_4220008	hCoV-19/Mexico/CMX-INMEGEN-04-07-87/2020	Mexico	Mexico City	2020-06-23	B.1.189	G
EPI_ISL_4220009	hCoV-19/Mexico/CMX-INMEGEN-04-07-88/2020	Mexico	Mexico City	2020-06-23	B.1.609	G
EPI_ISL_6316634	hCoV-19/Mexico/CMX-INER-IBT-1099/2020	Mexico	Mexico City	2020-06-23	B.1.609	G
EPI_ISL_6316635	hCoV-19/Mexico/CMX-INER-IBT-1100/2020	Mexico	Mexico City	2020-06-23	B.1.1.222	GR
EPI_ISL_6316636	hCoV-19/Mexico/CMX-INER-IBT-1101/2020	Mexico	Mexico City	2020-06-23	B.1.1	GR
EPI_ISL_6316637	hCoV-19/Mexico/CMX-INER-IBT-1102/2020	Mexico	Mexico City	2020-06-23	B.1.609	G
EPI_ISL_6316638	hCoV-19/Mexico/CMX-INER-IBT-1103/2020	Mexico	Mexico City	2020-06-23	B.1.1.222	GR
EPI_ISL_635540	hCoV-19/Mexico/BCN-ALSR-2537/2020	Mexico	Baja California	2020-06-24	B.1	G
EPI_ISL_635541	hCoV-19/Mexico/BCN-ALSR-2538/2020	Mexico	Baja California	2020-06-24	B.1.1.285	GR
EPI_ISL_635542	hCoV-19/Mexico/BCN-ALSR-2539/2020	Mexico	Baja California	2020-06-24	B.1	G
EPI_ISL_635543	hCoV-19/Mexico/BCN-ALSR-2540/2020	Mexico	Baja California	2020-06-24	B.1.239	G
EPI_ISL_837744	hCoV-19/Mexico/CMX-INER-0148/2020	Mexico	Mexico City	2020-06-24	B.1.1.222	GR
EPI_ISL_837745	hCoV-19/Mexico/CMX-INER-0149/2020	Mexico	Mexico City	2020-06-24	B.1.1.222	GR
EPI_ISL_1531820	hCoV-19/Mexico/BCN-ALSR-8356/2020	Mexico	Baja California	2020-06-24	B.1.561	G
EPI_ISL_1531821	hCoV-19/Mexico/BCN-ALSR-8357/2020	Mexico	Baja California	2020-06-24	B.1.399	G
EPI_ISL_2835483	hCoV-19/Mexico/BCN-SEARCH-103022/2020	Mexico	Baja California	2020-06-24	B.1.243	G
EPI_ISL_4219948	hCoV-19/Mexico/CMX-INMEGEN-04-07-27/2020	Mexico	Mexico City	2020-06-24	B.1.189	G
EPI_ISL_4219998	hCoV-19/Mexico/CMX-INMEGEN-04-07-77/2020	Mexico	Mexico City	2020-06-24	B.1.1.222	GR
EPI_ISL_4219999	hCoV-19/Mexico/CMX-INMEGEN-04-07-78/2020	Mexico	Mexico City	2020-06-24	B.1.369	GH
EPI_ISL_4220000	hCoV-19/Mexico/CMX-INMEGEN-04-07-79/2020	Mexico	Mexico City	2020-06-24	B.1.609	G
EPI_ISL_4220004	hCoV-19/Mexico/CMX-INMEGEN-04-07-83/2020	Mexico	Mexico City	2020-06-24	B.1.1.222	GR
EPI_ISL_4220005	hCoV-19/Mexico/CMX-INMEGEN-04-07-84/2020	Mexico	Mexico City	2020-06-24	B.1	GH
EPI_ISL_4220010	hCoV-19/Mexico/CMX-INMEGEN-04-07-89/2020	Mexico	Mexico City	2020-06-24	B.1.1	GR
EPI_ISL_4220011	hCoV-19/Mexico/CMX-INMEGEN-04-07-90/2020	Mexico	Mexico City	2020-06-24	B.1.1.222	GR
EPI_ISL_4220013	hCoV-19/Mexico/CMX-INMEGEN-04-07-92/2020	Mexico	Mexico City	2020-06-24	B.1.1	GR
EPI_ISL_4220014	hCoV-19/Mexico/CMX-INMEGEN-04-07-93/2020	Mexico	Mexico City	2020-06-24	B.1.609	G
EPI_ISL_4220015	hCoV-19/Mexico/CMX-INMEGEN-04-07-94/2020	Mexico	Mexico City	2020-06-24	B.1.1.222	GR
EPI_ISL_4220123	hCoV-19/Mexico/CMX-INMEGEN-04-07-373/2020	Mexico	Mexico City	2020-06-24	B.1.1.222	GR
EPI_ISL_6316641	hCoV-19/Mexico/CMX-INER-IBT-1106/2020	Mexico	Mexico City	2020-06-24	B.1.609	G
EPI_ISL_635544	hCoV-19/Mexico/BCN-ALSR-2541/2020	Mexico	Baja California	2020-06-25	B.1.400	G
EPI_ISL_635545	hCoV-19/Mexico/BCN-ALSR-2542/2020	Mexico	Baja California	2020-06-25	B.1.399	G
EPI_ISL_635546	hCoV-19/Mexico/BCN-ALSR-2543/2020	Mexico	Baja California	2020-06-25	B.1	G
EPI_ISL_837746	hCoV-19/Mexico/CMX-INER-0150/2020	Mexico	Mexico City	2020-06-25	B.1.1.222	GR
EPI_ISL_1301574	hCoV-19/Mexico/GRO-InDRE-IBT-107/2020	Mexico	Guerrero	2020-06-25	B.1	G
EPI_ISL_4219925	hCoV-19/Mexico/CMX-INMEGEN-04-07-02/2020	Mexico	Mexico City	2020-06-25	B.1.1	GR
EPI_ISL_4219926	hCoV-19/Mexico/CMX-INMEGEN-04-07-03/2020	Mexico	Mexico City	2020-06-25	B.1.1	GR
EPI_ISL_4219927	hCoV-19/Mexico/CMX-INMEGEN-04-07-04/2020	Mexico	Mexico City	2020-06-25	B.1.1.222	GR
EPI_ISL_4219928	hCoV-19/Mexico/CMX-INMEGEN-04-07-05/2020	Mexico	Mexico City	2020-06-25	B.1.1	GR
EPI_ISL_4219929	hCoV-19/Mexico/CMX-INMEGEN-04-07-06/2020	Mexico	Mexico City	2020-06-25	B.1.1	GR
EPI_ISL_4219930	hCoV-19/Mexico/CMX-INMEGEN-04-07-07/2020	Mexico	Mexico City	2020-06-25	B.1.189	G
EPI_ISL_4219931	hCoV-19/Mexico/CMX-INMEGEN-04-07-08/2020	Mexico	Mexico City	2020-06-25	B.1.1.222	GR
EPI_ISL_4219932	hCoV-19/Mexico/CMX-INMEGEN-04-07-09/2020	Mexico	Mexico City	2020-06-25	B.1.1	GR
EPI_ISL_4219933	hCoV-19/Mexico/CMX-INMEGEN-04-07-10/2020	Mexico	Mexico City	2020-06-25	B.1.1.222	GR
EPI_ISL_4219934	hCoV-19/Mexico/CMX-INMEGEN-04-07-11/2020	Mexico	Mexico City	2020-06-25	B.1.1	GR
EPI_ISL_4219935	hCoV-19/Mexico/CMX-INMEGEN-04-07-14/2020	Mexico	Mexico City	2020-06-25	B.1.1.222	GR
EPI_ISL_4219936	hCoV-19/Mexico/CMX-INMEGEN-04-07-15/2020	Mexico	Mexico City	2020-06-25	B.1.1.222	GR
EPI_ISL_4219937	hCoV-19/Mexico/CMX-INMEGEN-04-07-16/2020	Mexico	Mexico City	2020-06-25	B.1.1.222	GR
EPI_ISL_4569521	hCoV-19/Mexico/CMX-INMEGEN-04-07-01/2020	Mexico	Mexico City	2020-06-25	B.1.1	GR
EPI_ISL_6316639	hCoV-19/Mexico/CMX-INER-IBT-1104/2020	Mexico	Mexico City	2020-06-25	B.1.609	G
EPI_ISL_6316640	hCoV-19/Mexico/CMX-INER-IBT-1105/2020	Mexico	Mexico City	2020-06-25	B.1.1.222	GR
EPI_ISL_516613	hCoV-19/Mexico/CHH-InDRE-43/2020	Mexico	Chihuahua	2020-06-26	B.1.567	GH
EPI_ISL_635547	hCoV-19/Mexico/BCN-ALSR-2544/2020	Mexico	Baja California	2020-06-26	B.1	G
EPI_ISL_1301563	hCoV-19/Mexico/SIN-InDRE-IBT-23/2020	Mexico	Sinaloa	2020-06-26	B.1.1.344	GR
EPI_ISL_2835484	hCoV-19/Mexico/BCN-SEARCH-103023/2020	Mexico	Baja California	2020-06-26	B.1	G
EPI_ISL_6316644	hCoV-19/Mexico/CMX-INER-IBT-1110/2020	Mexico	Mexico City	2020-06-26	B.1.189	G
EPI_ISL_6316645	hCoV-19/Mexico/CMX-INER-IBT-1112/2020	Mexico	Mexico City	2020-06-26	B.1.189	G
EPI_ISL_6316844	hCoV-19/Mexico/CMX-INER-IBT-1111/2020	Mexico	Mexico City	2020-06-26	B.1.1.222	GR
EPI_ISL_6316853	hCoV-19/Mexico/CMX-INER-IBT-1108/2020	Mexico	Mexico City	2020-06-26	B.1.1	GR
EPI_ISL_516609	hCoV-19/Mexico/BCN-InDRE-45/2020	Mexico	Baja California	2020-06-27	B.1.243	G
EPI_ISL_635548	hCoV-19/Mexico/BCN-ALSR-2545/2020	Mexico	Baja California	2020-06-27	B.1	G
EPI_ISL_837747	hCoV-19/Mexico/CMX-INER-0151/2020	Mexico	Mexico City	2020-06-27	B.1.609	G
EPI_ISL_837748	hCoV-19/Mexico/CMX-INER-0152/2020	Mexico	Mexico City	2020-06-27	B.1	G
EPI_ISL_961780	hCoV-19/Mexico/NLE-UANL-062/2020	Mexico	Nuevo Leon	2020-06-27	B.1.558	G
EPI_ISL_1091272	hCoV-19/Mexico/TAM-UANL-013/2020	Mexico	Tamaulipas	2020-06-27	B.1.1.222	GR
EPI_ISL_6316646	hCoV-19/Mexico/CMX-INER-IBT-1113/2020	Mexico	Mexico City	2020-06-27	B.1.243	G
EPI_ISL_6316647	hCoV-19/Mexico/CMX-INER-IBT-1114/2020	Mexico	Mexico City	2020-06-27	B.1.609	G
EPI_ISL_6316648	hCoV-19/Mexico/CMX-INER-IBT-1115/2020	Mexico	Mexico City	2020-06-27	B.1.1.222	GR
EPI_ISL_6316642	hCoV-19/Mexico/CMX-INER-IBT-1107/2020	Mexico	Mexico City	2020-06-28	B.1.1.222	GR
EPI_ISL_6316643	hCoV-19/Mexico/CMX-INER-IBT-1109/2020	Mexico	Mexico City	2020-06-28	B.1.1	GR
EPI_ISL_635549	hCoV-19/Mexico/BCN-ALSR-2546/2020	Mexico	Baja California	2020-06-29	B.1	G
EPI_ISL_635550	hCoV-19/Mexico/BCN-ALSR-2547/2020	Mexico	Baja California	2020-06-29	B.1.243	G
EPI_ISL_4219869	hCoV-19/Mexico/CMX-INMEGEN-04-05-134/2020	Mexico	Mexico City	2020-06-29	B.1	G
EPI_ISL_6316649	hCoV-19/Mexico/CMX-INER-IBT-1116/2020	Mexico	Mexico City	2020-06-29	B.1.1	GR
EPI_ISL_6316650	hCoV-19/Mexico/CMX-INER-IBT-1117/2020	Mexico	Mexico City	2020-06-29	B.1.1.222	GR
EPI_ISL_635551	hCoV-19/Mexico/BCN-ALSR-2548/2020	Mexico	Baja California	2020-06-30	B.1.400	G
EPI_ISL_837749	hCoV-19/Mexico/CMX-INER-0153/2020	Mexico	Mexico City	2020-06-30	B.1.1.222	GR
EPI_ISL_1531822	hCoV-19/Mexico/BCN-ALSR-8358/2020	Mexico	Baja California	2020-06-30	B.1	G
EPI_ISL_4219854	hCoV-19/Mexico/CMX-INMEGEN-04-05-118/2020	Mexico	Mexico City	2020-06-30	B.1	GH
EPI_ISL_4219862	hCoV-19/Mexico/CMX-INMEGEN-04-05-126/2020	Mexico	Mexico City	2020-06-30	B.1.1.222	GR
EPI_ISL_4219877	hCoV-19/Mexico/CMX-INMEGEN-04-05-142/2020	Mexico	Mexico City	2020-06-30	B.1.189	G
EPI_ISL_4219885	hCoV-19/Mexico/CMX-INMEGEN-04-05-150/2020	Mexico	Mexico City	2020-06-30	B.1.189	G
EPI_ISL_4219892	hCoV-19/Mexico/CMX-INMEGEN-04-05-158/2020	Mexico	Mexico City	2020-06-30	B.1.1.222	GR
EPI_ISL_4219900	hCoV-19/Mexico/CMX-INMEGEN-04-05-166/2020	Mexico	Mexico City	2020-06-30	B.1.1.222	GR
EPI_ISL_4220016	hCoV-19/Mexico/CMX-INMEGEN-04-07-95/2020	Mexico	Mexico City	2020-06-30	B.1.1.518	GR
EPI_ISL_6316651	hCoV-19/Mexico/CMX-INER-IBT-1118/2020	Mexico	Mexico City	2020-06-30	B.1.1.222	GR
EPI_ISL_6316652	hCoV-19/Mexico/CMX-INER-IBT-1119/2020	Mexico	Mexico City	2020-06-30	B.1.1	GR
EPI_ISL_6316653	hCoV-19/Mexico/CMX-INER-IBT-1120/2020	Mexico	Mexico City	2020-06-30	B.1.1	GR
EPI_ISL_6316862	hCoV-19/Mexico/CMX-INER-IBT-1121/2020	Mexico	Mexico City	2020-06-30	B.1.1	GR
EPI_ISL_635552	hCoV-19/Mexico/BCN-ALSR-2549/2020	Mexico	Baja California	2020-07-01	B.1.243	G
EPI_ISL_635553	hCoV-19/Mexico/BCN-ALSR-2550/2020	Mexico	Baja California	2020-07-01	B.1	G
EPI_ISL_635554	hCoV-19/Mexico/BCN-ALSR-2551/2020	Mexico	Baja California	2020-07-01	B.1.241	G
EPI_ISL_837750	hCoV-19/Mexico/CMX-INER-0154/2020	Mexico	Mexico City	2020-07-01	B.1.1.222	GR
EPI_ISL_2835485	hCoV-19/Mexico/BCN-SEARCH-103024/2020	Mexico	Baja California	2020-07-01	B.1.243	G
EPI_ISL_4220024	hCoV-19/Mexico/CMX-INMEGEN-04-07-103/2020	Mexico	Mexico City	2020-07-01	B.1.243	G
EPI_ISL_4220032	hCoV-19/Mexico/CMX-INMEGEN-04-07-111/2020	Mexico	Mexico City	2020-07-01	B.1.369	GH
EPI_ISL_4220033	hCoV-19/Mexico/CMX-INMEGEN-04-07-112/2020	Mexico	Mexico City	2020-07-01	B.1.1.222	GR
EPI_ISL_4220034	hCoV-19/Mexico/CMX-INMEGEN-04-07-113/2020	Mexico	Mexico City	2020-07-01	B.1.1.518	GR
EPI_ISL_4220037	hCoV-19/Mexico/CMX-INMEGEN-04-07-117/2020	Mexico	Mexico City	2020-07-01	B.1.243	G
EPI_ISL_4220061	hCoV-19/Mexico/CMX-INMEGEN-04-07-183/2020	Mexico	Mexico City	2020-07-01	B.1.1	GR
EPI_ISL_4220062	hCoV-19/Mexico/CMX-INMEGEN-04-07-184/2020	Mexico	Mexico City	2020-07-01	B.1.1.222	GR
EPI_ISL_4220063	hCoV-19/Mexico/CMX-INMEGEN-04-07-185/2020	Mexico	Mexico City	2020-07-01	B.1.189	G
EPI_ISL_4220064	hCoV-19/Mexico/CMX-INMEGEN-04-07-186/2020	Mexico	Mexico City	2020-07-01	C.23	GR
EPI_ISL_4220065	hCoV-19/Mexico/CMX-INMEGEN-04-07-187/2020	Mexico	Mexico City	2020-07-01	B.1.1	GR
EPI_ISL_4220066	hCoV-19/Mexico/CMX-INMEGEN-04-07-188/2020	Mexico	Mexico City	2020-07-01	B.1.1	GR
EPI_ISL_4220118	hCoV-19/Mexico/CMX-INMEGEN-04-07-367/2020	Mexico	Mexico City	2020-07-01	B.1.1.222	GR
EPI_ISL_4220119	hCoV-19/Mexico/CMX-INMEGEN-04-07-368/2020	Mexico	Mexico City	2020-07-01	B.1.1.222	GR
EPI_ISL_4220120	hCoV-19/Mexico/CMX-INMEGEN-04-07-369/2020	Mexico	Mexico City	2020-07-01	B.1.1.222	GR
EPI_ISL_4220121	hCoV-19/Mexico/CMX-INMEGEN-04-07-371/2020	Mexico	Mexico City	2020-07-01	B.1.1.222	GR
EPI_ISL_4569522	hCoV-19/Mexico/CMX-INMEGEN-04-07-370/2020	Mexico	Mexico City	2020-07-01	B.1.189	G
EPI_ISL_6316654	hCoV-19/Mexico/CMX-INER-IBT-1122/2020	Mexico	Mexico City	2020-07-01	B.1.1.431	GR
EPI_ISL_6316655	hCoV-19/Mexico/CMX-INER-IBT-1123/2020	Mexico	Mexico City	2020-07-01	B.1.189	G
EPI_ISL_6316656	hCoV-19/Mexico/CMX-INER-IBT-1124/2020	Mexico	Mexico City	2020-07-01	B.1	G
EPI_ISL_6316802	hCoV-19/Mexico/CMX-INER-IBT-1125/2020	Mexico	Mexico City	2020-07-01	B.1.1.222	G
EPI_ISL_635555	hCoV-19/Mexico/BCN-ALSR-2552/2020	Mexico	Baja California	2020-07-02	B.1.241	G
EPI_ISL_635556	hCoV-19/Mexico/BCN-ALSR-2553/2020	Mexico	Baja California	2020-07-02	B.1	G
EPI_ISL_837751	hCoV-19/Mexico/CMX-INER-0155/2020	Mexico	Mexico City	2020-07-02	B.1.1.518	GR
EPI_ISL_837752	hCoV-19/Mexico/CMX-INER-0156/2020	Mexico	Mexico City	2020-07-02	B.1.1	GR
EPI_ISL_4220038	hCoV-19/Mexico/CMX-INMEGEN-04-07-118/2020	Mexico	Mexico City	2020-07-02	B.1.1	GR
EPI_ISL_4220039	hCoV-19/Mexico/CMX-INMEGEN-04-07-119/2020	Mexico	Mexico City	2020-07-02	B.1	GH
EPI_ISL_4220040	hCoV-19/Mexico/CMX-INMEGEN-04-07-120/2020	Mexico	Mexico City	2020-07-02	B.1.1.222	GR
EPI_ISL_4220041	hCoV-19/Mexico/CMX-INMEGEN-04-07-121/2020	Mexico	Mexico City	2020-07-02	B.1.1.222	GR
EPI_ISL_4220042	hCoV-19/Mexico/CMX-INMEGEN-04-07-122/2020	Mexico	Mexico City	2020-07-02	B.1.1	GR
EPI_ISL_4220043	hCoV-19/Mexico/CMX-INMEGEN-04-07-123/2020	Mexico	Mexico City	2020-07-02	B.1.1	GR
EPI_ISL_4220044	hCoV-19/Mexico/CMX-INMEGEN-04-07-124/2020	Mexico	Mexico City	2020-07-02	B.1.1.500	GR
EPI_ISL_4220046	hCoV-19/Mexico/CMX-INMEGEN-04-07-127/2020	Mexico	Mexico City	2020-07-02	B.1.1	GR
EPI_ISL_4220057	hCoV-19/Mexico/CMX-INMEGEN-04-07-178/2020	Mexico	Mexico City	2020-07-02	B.1.1.222	GR
EPI_ISL_4220058	hCoV-19/Mexico/CMX-INMEGEN-04-07-179/2020	Mexico	Mexico City	2020-07-02	B.1.1.222	GR
EPI_ISL_4220059	hCoV-19/Mexico/CMX-INMEGEN-04-07-180/2020	Mexico	Mexico City	2020-07-02	B.1.1.222	GR
EPI_ISL_4220060	hCoV-19/Mexico/CMX-INMEGEN-04-07-181/2020	Mexico	Mexico City	2020-07-02	B.1.189	G
EPI_ISL_6316657	hCoV-19/Mexico/CMX-INER-IBT-1126/2020	Mexico	Mexico City	2020-07-02	B.1.189	G
EPI_ISL_6316658	hCoV-19/Mexico/CMX-INER-IBT-1127/2020	Mexico	Mexico City	2020-07-02	B.1	GH
EPI_ISL_6316659	hCoV-19/Mexico/CMX-INER-IBT-1128/2020	Mexico	Mexico City	2020-07-02	B.1.1	GR
EPI_ISL_635557	hCoV-19/Mexico/BCN-ALSR-2554/2020	Mexico	Baja California	2020-07-03	B.1.243	G
EPI_ISL_635558	hCoV-19/Mexico/BCN-ALSR-2555/2020	Mexico	Baja California	2020-07-03	B.1	G
EPI_ISL_730197	hCoV-19/Mexico/BCN-ALSR-4888/2020	Mexico	Baja California	2020-07-03	B.1.595	GH
EPI_ISL_837753	hCoV-19/Mexico/CMX-INER-0157/2020	Mexico	Mexico City	2020-07-03	B.1.1.222	GR
EPI_ISL_837754	hCoV-19/Mexico/CMX-INER-0158/2020	Mexico	Mexico City	2020-07-03	B.1.1.222	GR
EPI_ISL_1531824	hCoV-19/Mexico/BCN-ALSR-8360/2020	Mexico	Baja California	2020-07-03	B.1.556	G
EPI_ISL_4219839	hCoV-19/Mexico/CMX-INMEGEN-04-05-103/2020	Mexico	Mexico City	2020-07-03	B.1.1	GR
EPI_ISL_4219847	hCoV-19/Mexico/CMX-INMEGEN-04-05-111/2020	Mexico	Mexico City	2020-07-03	B.1.1	GR
EPI_ISL_4219855	hCoV-19/Mexico/CMX-INMEGEN-04-05-119/2020	Mexico	Mexico City	2020-07-03	B.1.1	GR
EPI_ISL_4219863	hCoV-19/Mexico/CMX-INMEGEN-04-05-127/2020	Mexico	Mexico City	2020-07-03	B.1	G
EPI_ISL_4219870	hCoV-19/Mexico/CMX-INMEGEN-04-05-135/2020	Mexico	Mexico City	2020-07-03	B.1	G
EPI_ISL_4219871	hCoV-19/Mexico/CMX-INMEGEN-04-05-136/2020	Mexico	Mexico City	2020-07-03	B.1	G
EPI_ISL_4219878	hCoV-19/Mexico/CMX-INMEGEN-04-05-143/2020	Mexico	Mexico City	2020-07-03	B.1.1.97	GR
EPI_ISL_4219886	hCoV-19/Mexico/CMX-INMEGEN-04-05-151/2020	Mexico	Mexico City	2020-07-03	B.1	G
EPI_ISL_4219908	hCoV-19/Mexico/CMX-INMEGEN-04-05-174/2020	Mexico	Mexico City	2020-07-03	B.1	G
EPI_ISL_4219916	hCoV-19/Mexico/CMX-INMEGEN-04-05-182/2020	Mexico	Mexico City	2020-07-03	B.1.1.222	GR
EPI_ISL_4219924	hCoV-19/Mexico/CMX-INMEGEN-04-05-190/2020	Mexico	Mexico City	2020-07-03	B.1.1	GR
EPI_ISL_4220035	hCoV-19/Mexico/CMX-INMEGEN-04-07-114/2020	Mexico	Mexico City	2020-07-03	B.1.1.222	GR
EPI_ISL_4220036	hCoV-19/Mexico/CMX-INMEGEN-04-07-115/2020	Mexico	Mexico City	2020-07-03	B.1.609	GH
EPI_ISL_4220045	hCoV-19/Mexico/CMX-INMEGEN-04-07-126/2020	Mexico	Mexico City	2020-07-03	B.1.189	G
EPI_ISL_4220047	hCoV-19/Mexico/CMX-INMEGEN-04-07-128/2020	Mexico	Mexico City	2020-07-03	B.1.1.222	GR
EPI_ISL_4220049	hCoV-19/Mexico/CMX-INMEGEN-04-07-170/2020	Mexico	Mexico City	2020-07-03	B.1.1.518	GR
EPI_ISL_4220050	hCoV-19/Mexico/CMX-INMEGEN-04-07-171/2020	Mexico	Mexico City	2020-07-03	B.1	G
EPI_ISL_4220051	hCoV-19/Mexico/CMX-INMEGEN-04-07-172/2020	Mexico	Mexico City	2020-07-03	B.1.1.221	GR
EPI_ISL_4220052	hCoV-19/Mexico/CMX-INMEGEN-04-07-173/2020	Mexico	Mexico City	2020-07-03	B.1.1	GR
EPI_ISL_4220053	hCoV-19/Mexico/CMX-INMEGEN-04-07-174/2020	Mexico	Mexico City	2020-07-03	B.1	G
EPI_ISL_4220054	hCoV-19/Mexico/CMX-INMEGEN-04-07-175/2020	Mexico	Mexico City	2020-07-03	B.1	G
EPI_ISL_4220055	hCoV-19/Mexico/CMX-INMEGEN-04-07-176/2020	Mexico	Mexico City	2020-07-03	B.1.1.222	GR
EPI_ISL_4220056	hCoV-19/Mexico/CMX-INMEGEN-04-07-177/2020	Mexico	Mexico City	2020-07-03	B.1.1.222	GR
EPI_ISL_6316661	hCoV-19/Mexico/CMX-INER-IBT-1131/2020	Mexico	Mexico City	2020-07-03	B.1.243	G
EPI_ISL_6316662	hCoV-19/Mexico/CMX-INER-IBT-1132/2020	Mexico	Mexico City	2020-07-03	B.1.243	G
EPI_ISL_6316663	hCoV-19/Mexico/CMX-INER-IBT-1133/2020	Mexico	Mexico City	2020-07-03	B.1.1.432	GR
EPI_ISL_6316665	hCoV-19/Mexico/CMX-INER-IBT-1135/2020	Mexico	Mexico City	2020-07-03	B.1.636	G
EPI_ISL_6316666	hCoV-19/Mexico/CMX-INER-IBT-1136/2020	Mexico	Mexico City	2020-07-03	B.1.1.222	GR
EPI_ISL_6316805	hCoV-19/Mexico/CMX-INER-IBT-1130/2020	Mexico	Mexico City	2020-07-03	B.1	GH
EPI_ISL_635559	hCoV-19/Mexico/BCN-ALSR-2556/2020	Mexico	Baja California	2020-07-04	B.1.243	G
EPI_ISL_635560	hCoV-19/Mexico/BCN-ALSR-2557/2020	Mexico	Baja California	2020-07-04	B.1	G
EPI_ISL_635561	hCoV-19/Mexico/BCN-ALSR-2558/2020	Mexico	Baja California	2020-07-04	B.1.243	G
EPI_ISL_635562	hCoV-19/Mexico/BCN-ALSR-2559/2020	Mexico	Baja California	2020-07-04	B.1.1	GR
EPI_ISL_730199	hCoV-19/Mexico/BCN-ALSR-4894/2020	Mexico	Baja California	2020-07-04	B.1.243	G
EPI_ISL_2835486	hCoV-19/Mexico/BCN-SEARCH-103025/2020	Mexico	Baja California	2020-07-04	B.1.243	G
EPI_ISL_6316660	hCoV-19/Mexico/CMX-INER-IBT-1129/2020	Mexico	Mexico City	2020-07-04	B.1.1	GR
EPI_ISL_6316664	hCoV-19/Mexico/CMX-INER-IBT-1134/2020	Mexico	Mexico City	2020-07-04	B.1.609	G
EPI_ISL_516611	hCoV-19/Mexico/BCN-InDRE-51/2020	Mexico	Baja California	2020-07-05	B.1	G
EPI_ISL_779183	hCoV-19/Mexico/NLE-UANL-019/2020	Mexico	Nuevo Leon	2020-07-05	B.1	G
EPI_ISL_779184	hCoV-19/Mexico/NLE-UANL-020/2020	Mexico	Nuevo Leon	2020-07-05	B.1.558	G
EPI_ISL_837755	hCoV-19/Mexico/CMX-INER-0159/2020	Mexico	Mexico City	2020-07-05	B.1.1	GR
EPI_ISL_6316667	hCoV-19/Mexico/CMX-INER-IBT-1137/2020	Mexico	Mexico City	2020-07-05	B.1.1	GR
EPI_ISL_635563	hCoV-19/Mexico/BCN-ALSR-2560/2020	Mexico	Baja California	2020-07-06	B.1.243	G
EPI_ISL_635564	hCoV-19/Mexico/BCN-ALSR-2561/2020	Mexico	Baja California	2020-07-06	B.1	G
EPI_ISL_635565	hCoV-19/Mexico/BCN-ALSR-2562/2020	Mexico	Baja California	2020-07-06	B.1.609	G
EPI_ISL_635566	hCoV-19/Mexico/BCN-ALSR-2563/2020	Mexico	Baja California	2020-07-06	B.1	G
EPI_ISL_635567	hCoV-19/Mexico/BCN-ALSR-2565/2020	Mexico	Baja California	2020-07-06	B.1	GH
EPI_ISL_837756	hCoV-19/Mexico/CMX-INER-0160/2020	Mexico	Mexico City	2020-07-06	B.1	GH
EPI_ISL_837757	hCoV-19/Mexico/CMX-INER-0161/2020	Mexico	Mexico City	2020-07-06	B.1	G
EPI_ISL_2835487	hCoV-19/Mexico/BCN-SEARCH-103026/2020	Mexico	Baja California	2020-07-06	B.1.243	G
EPI_ISL_4220017	hCoV-19/Mexico/CMX-INMEGEN-04-07-96/2020	Mexico	Mexico City	2020-07-06	B.1.1.222	GR
EPI_ISL_4220018	hCoV-19/Mexico/CMX-INMEGEN-04-07-97/2020	Mexico	Mexico City	2020-07-06	B.1.1.222	GR
EPI_ISL_4220019	hCoV-19/Mexico/CMX-INMEGEN-04-07-98/2020	Mexico	Mexico City	2020-07-06	B.1.1.222	GR
EPI_ISL_4220020	hCoV-19/Mexico/CMX-INMEGEN-04-07-99/2020	Mexico	Mexico City	2020-07-06	B.1.609	G
EPI_ISL_4220021	hCoV-19/Mexico/CMX-INMEGEN-04-07-100/2020	Mexico	Mexico City	2020-07-06	B.1.609	G
EPI_ISL_4220022	hCoV-19/Mexico/CMX-INMEGEN-04-07-101/2020	Mexico	Mexico City	2020-07-06	B.1.609	G
EPI_ISL_4220023	hCoV-19/Mexico/CMX-INMEGEN-04-07-102/2020	Mexico	Mexico City	2020-07-06	B.1.1.222	GR
EPI_ISL_4220025	hCoV-19/Mexico/CMX-INMEGEN-04-07-104/2020	Mexico	Mexico City	2020-07-06	B.1.609	G
EPI_ISL_4220026	hCoV-19/Mexico/CMX-INMEGEN-04-07-105/2020	Mexico	Mexico City	2020-07-06	B.1.609	G
EPI_ISL_4220027	hCoV-19/Mexico/CMX-INMEGEN-04-07-106/2020	Mexico	Mexico City	2020-07-06	B.1.1	GR
EPI_ISL_4220028	hCoV-19/Mexico/CMX-INMEGEN-04-07-107/2020	Mexico	Mexico City	2020-07-06	B.1	GH
EPI_ISL_4220029	hCoV-19/Mexico/CMX-INMEGEN-04-07-108/2020	Mexico	Mexico City	2020-07-06	B.1	G
EPI_ISL_4220030	hCoV-19/Mexico/CMX-INMEGEN-04-07-109/2020	Mexico	Mexico City	2020-07-06	B.1.1.222	GR
EPI_ISL_4220031	hCoV-19/Mexico/CMX-INMEGEN-04-07-110/2020	Mexico	Mexico City	2020-07-06	B.1.1.222	GR
EPI_ISL_6316668	hCoV-19/Mexico/CMX-INER-IBT-1139/2020	Mexico	Mexico City	2020-07-06	B.1.609	G
EPI_ISL_6316675	hCoV-19/Mexico/CMX-INER-IBT-1140/2020	Mexico	Mexico City	2020-07-06	B.1.1.222	GR
EPI_ISL_6316681	hCoV-19/Mexico/CMX-INER-IBT-1141/2020	Mexico	Mexico City	2020-07-06	B.1.1.222	GR
EPI_ISL_6316690	hCoV-19/Mexico/CMX-INER-IBT-1142/2020	Mexico	Mexico City	2020-07-06	B.1.609	G
EPI_ISL_6316696	hCoV-19/Mexico/CMX-INER-IBT-1143/2020	Mexico	Mexico City	2020-07-06	B.1.1.244	GR
EPI_ISL_942929	hCoV-19/Mexico/ROO-InDRE_243/2020	Mexico	Quintana Roo	2020-07-06	B.1.429	GH	Epsilon
EPI_ISL_635568	hCoV-19/Mexico/BCN-ALSR-2566/2020	Mexico	Baja California	2020-07-07	B.1	G
EPI_ISL_635569	hCoV-19/Mexico/BCN-ALSR-2568/2020	Mexico	Baja California	2020-07-07	B.1	G
EPI_ISL_730200	hCoV-19/Mexico/BCN-ALSR-4896/2020	Mexico	Baja California	2020-07-07	B.1	G
EPI_ISL_837758	hCoV-19/Mexico/CMX-INER-0162/2020	Mexico	Mexico City	2020-07-07	B.1.1	GR
EPI_ISL_837759	hCoV-19/Mexico/CMX-INER-0163/2020	Mexico	Mexico City	2020-07-07	B.1.1	GR
EPI_ISL_1301564	hCoV-19/Mexico/COL-InDRE-IBT-136/2020	Mexico	Colima	2020-07-07	B.1.243	G
EPI_ISL_6316705	hCoV-19/Mexico/CMX-INER-IBT-1144/2020	Mexico	Mexico City	2020-07-07	B.1.1	GR
EPI_ISL_6316709	hCoV-19/Mexico/CMX-INER-IBT-1145/2020	Mexico	Mexico City	2020-07-07	B.1.1.222	GR
EPI_ISL_635570	hCoV-19/Mexico/BCN-ALSR-2569/2020	Mexico	Baja California	2020-07-08	B.1.243	G
EPI_ISL_635571	hCoV-19/Mexico/BCN-ALSR-2570/2020	Mexico	Baja California	2020-07-08	B.1.243	G
EPI_ISL_635572	hCoV-19/Mexico/BCN-ALSR-2571/2020	Mexico	Baja California	2020-07-08	B.1	G
EPI_ISL_730201	hCoV-19/Mexico/BCN-ALSR-4898/2020	Mexico	Baja California	2020-07-08	B.1.561	G
EPI_ISL_730202	hCoV-19/Mexico/BCN-ALSR-4899/2020	Mexico	Baja California	2020-07-08	B.1.561	G
EPI_ISL_730203	hCoV-19/Mexico/BCN-ALSR-4900/2020	Mexico	Baja California	2020-07-08	B.1.561	G
EPI_ISL_730204	hCoV-19/Mexico/BCN-ALSR-4902/2020	Mexico	Baja California	2020-07-08	B.1.561	G
EPI_ISL_730205	hCoV-19/Mexico/BCN-ALSR-4903/2020	Mexico	Baja California	2020-07-08	B.1	G
EPI_ISL_6316716	hCoV-19/Mexico/CMX-INER-IBT-1146/2020	Mexico	Mexico City	2020-07-08	B.1.1.222	GR
EPI_ISL_6316724	hCoV-19/Mexico/CMX-INER-IBT-1147/2020	Mexico	Mexico City	2020-07-08	B.1.1.222	GR
EPI_ISL_6316728	hCoV-19/Mexico/CMX-INER-IBT-1148/2020	Mexico	Mexico City	2020-07-09	B.1.609	G
EPI_ISL_6316733	hCoV-19/Mexico/CMX-INER-IBT-1149/2020	Mexico	Mexico City	2020-07-09	B.1.189	G
EPI_ISL_6316739	hCoV-19/Mexico/CMX-INER-IBT-1150/2020	Mexico	Mexico City	2020-07-09	B.1.1.222	GR
EPI_ISL_6316741	hCoV-19/Mexico/CMX-INER-IBT-1151/2020	Mexico	Mexico City	2020-07-09	B.1	G
EPI_ISL_837761	hCoV-19/Mexico/CMX-INER-0165/2020	Mexico	Mexico City	2020-07-10	B.1.609	G
EPI_ISL_837762	hCoV-19/Mexico/CMX-INER-0166/2020	Mexico	Mexico City	2020-07-10	B.1	G
EPI_ISL_6316774	hCoV-19/Mexico/CMX-INER-IBT-1156/2020	Mexico	Mexico City	2020-07-10	B.1.1.432	GR
EPI_ISL_6316784	hCoV-19/Mexico/CMX-INER-IBT-1157/2020	Mexico	Mexico City	2020-07-10	B.1.1.432	GR
EPI_ISL_6316814	hCoV-19/Mexico/CMX-INER-IBT-1159/2020	Mexico	Mexico City	2020-07-10	B.1.1.222	GR
EPI_ISL_730206	hCoV-19/Mexico/BCN-ALSR-4904/2020	Mexico	Baja California	2020-07-11	B.1	G
EPI_ISL_730207	hCoV-19/Mexico/BCN-ALSR-4905/2020	Mexico	Baja California	2020-07-11	B.1	G
EPI_ISL_1301710	hCoV-19/Mexico/JAL-InDRE-IBT-138/2020	Mexico	Jalisco	2020-07-11	B.1.609	G
EPI_ISL_6316746	hCoV-19/Mexico/CMX-INER-IBT-1152/2020	Mexico	Mexico City	2020-07-11	B.1	GH
EPI_ISL_6316753	hCoV-19/Mexico/CMX-INER-IBT-1153/2020	Mexico	Mexico City	2020-07-11	B.1.1	GR
EPI_ISL_837763	hCoV-19/Mexico/CMX-INER-0167/2020	Mexico	Mexico City	2020-07-12	B.1.1.322	GR
EPI_ISL_6316760	hCoV-19/Mexico/CMX-INER-IBT-1154/2020	Mexico	Mexico City	2020-07-12	B.1	G
EPI_ISL_6316765	hCoV-19/Mexico/CMX-INER-IBT-1155/2020	Mexico	Mexico City	2020-07-12	B.1	GH
EPI_ISL_6316787	hCoV-19/Mexico/CMX-INER-IBT-1158/2020	Mexico	Mexico City	2020-07-12	B.1.1.222	GR
EPI_ISL_837764	hCoV-19/Mexico/CMX-INER-0168/2020	Mexico	Mexico City	2020-07-13	B.1.1.222	GR
EPI_ISL_837765	hCoV-19/Mexico/CMX-INER-0169/2020	Mexico	Mexico City	2020-07-13	B.1.1.222	GR
EPI_ISL_2835488	hCoV-19/Mexico/BCN-SEARCH-103028/2020	Mexico	Baja California	2020-07-13	B.1.243	G
EPI_ISL_837766	hCoV-19/Mexico/CMX-INER-0170/2020	Mexico	Mexico City	2020-07-14	B.1.1.222	GR
EPI_ISL_837767	hCoV-19/Mexico/CMX-INER-0171/2020	Mexico	Mexico City	2020-07-14	B.1.1.322	GR
EPI_ISL_4219879	hCoV-19/Mexico/CMX-INMEGEN-04-05-144/2020	Mexico	Mexico City	2020-07-14	B.1	G
EPI_ISL_837768	hCoV-19/Mexico/CMX-INER-0172/2020	Mexico	Mexico City	2020-07-15	B.1.1	GR
EPI_ISL_837769	hCoV-19/Mexico/CMX-INER-0173/2020	Mexico	Mexico City	2020-07-15	B.1	G
EPI_ISL_961771	hCoV-19/Mexico/NLE-UANL-083/2020	Mexico	Nuevo Leon	2020-07-15	B.1.1.344	GR
EPI_ISL_4219840	hCoV-19/Mexico/CMX-INMEGEN-04-05-104/2020	Mexico	Mexico City	2020-07-15	B.1.609	G
EPI_ISL_4219848	hCoV-19/Mexico/CMX-INMEGEN-04-05-112/2020	Mexico	Mexico City	2020-07-15	B.1	G
EPI_ISL_4219856	hCoV-19/Mexico/CMX-INMEGEN-04-05-120/2020	Mexico	Mexico City	2020-07-15	B.1.1.222	GR
EPI_ISL_4219864	hCoV-19/Mexico/CMX-INMEGEN-04-05-128/2020	Mexico	Mexico City	2020-07-15	B.1.1.222	GR
EPI_ISL_4219887	hCoV-19/Mexico/CMX-INMEGEN-04-05-152/2020	Mexico	Mexico City	2020-07-15	B.1.1.222	GR
EPI_ISL_4219893	hCoV-19/Mexico/CMX-INMEGEN-04-05-159/2020	Mexico	Mexico City	2020-07-15	B.1.243	G
EPI_ISL_4219894	hCoV-19/Mexico/CMX-INMEGEN-04-05-160/2020	Mexico	Mexico City	2020-07-15	B.1.609	G
EPI_ISL_4219901	hCoV-19/Mexico/CMX-INMEGEN-04-05-167/2020	Mexico	Mexico City	2020-07-15	B.1.1.222	GR
EPI_ISL_4219902	hCoV-19/Mexico/CMX-INMEGEN-04-05-168/2020	Mexico	Mexico City	2020-07-15	B.1.609	G
EPI_ISL_4219909	hCoV-19/Mexico/CMX-INMEGEN-04-05-175/2020	Mexico	Mexico City	2020-07-15	B.1.1.518	GR
EPI_ISL_4219910	hCoV-19/Mexico/CMX-INMEGEN-04-05-176/2020	Mexico	Mexico City	2020-07-15	B.1.1.221	GR
EPI_ISL_4219917	hCoV-19/Mexico/CMX-INMEGEN-04-05-183/2020	Mexico	Mexico City	2020-07-15	B.1.1	GR
EPI_ISL_4219918	hCoV-19/Mexico/CMX-INMEGEN-04-05-184/2020	Mexico	Mexico City	2020-07-15	B.1.1.518	GR
EPI_ISL_635574	hCoV-19/Mexico/BCN-ALSR-2573/2020	Mexico	Baja California	2020-07-16	B.1	G
EPI_ISL_635575	hCoV-19/Mexico/BCN-ALSR-2574/2020	Mexico	Baja California	2020-07-16	B.1	G
EPI_ISL_837770	hCoV-19/Mexico/CMX-INER-0174/2020	Mexico	Mexico City	2020-07-16	B.1.1.222	GR
EPI_ISL_837771	hCoV-19/Mexico/CMX-INER-0175/2020	Mexico	Mexico City	2020-07-16	B.1.558	G
EPI_ISL_1301586	hCoV-19/Mexico/CMX-InDRE-IBT-126/2020	Mexico	Mexico City	2020-07-16	B.1.1.222	GR
EPI_ISL_5196734	hCoV-19/Mexico/CMX-INER-IBT-0966/2020	Mexico	Mexico City	2020-07-16	B.1	GH
EPI_ISL_730208	hCoV-19/Mexico/BCN-ALSR-4910/2020	Mexico	Baja California	2020-07-17	B.1.561	G
EPI_ISL_837772	hCoV-19/Mexico/CMX-INER-0176/2020	Mexico	Mexico City	2020-07-17	B.1	G
EPI_ISL_837773	hCoV-19/Mexico/CMX-INER-0177/2020	Mexico	Mexico City	2020-07-17	B.1	G
EPI_ISL_913969	hCoV-19/Mexico/CHP-InDRE_168/2020	Mexico	Chiapas	2020-07-17	B.1	G
EPI_ISL_2835489	hCoV-19/Mexico/BCN-SEARCH-103029/2020	Mexico	Baja California	2020-07-17	B.1.243	G
EPI_ISL_5196736	hCoV-19/Mexico/CMX-INER-IBT-0969/2020	Mexico	Mexico City	2020-07-17	B.1	G
EPI_ISL_5196737	hCoV-19/Mexico/CMX-INER-IBT-0970/2020	Mexico	Mexico City	2020-07-17	B.1.1.222	GR
EPI_ISL_5196738	hCoV-19/Mexico/CMX-INER-IBT-0971/2020	Mexico	Mexico City	2020-07-17	B.1.1.222	GR
EPI_ISL_5196773	hCoV-19/Mexico/CMX-INER-IBT-0968/2020	Mexico	Mexico City	2020-07-17	B.1.1	GR
EPI_ISL_837774	hCoV-19/Mexico/CMX-INER-0178/2020	Mexico	Mexico City	2020-07-18	B.1.1.222	GR
EPI_ISL_837775	hCoV-19/Mexico/CMX-INER-0179/2020	Mexico	Mexico City	2020-07-18	B.1.1	GR
EPI_ISL_913917	hCoV-19/Mexico/MOR-InDRE_113/2020	Mexico	Morelos	2020-07-18	B.1.1	GR
EPI_ISL_4496544	hCoV-19/Mexico/CMX-INER-IBT-0590/2020	Mexico	Mexico City	2020-07-18	B.1.1	GR
EPI_ISL_5196735	hCoV-19/Mexico/CMX-INER-IBT-0967/2020	Mexico	Mexico City	2020-07-18	B.1.1.222	GR
EPI_ISL_5196767	hCoV-19/Mexico/CMX-INER-IBT-0972/2020	Mexico	Mexico City	2020-07-18	B.1	G
EPI_ISL_837776	hCoV-19/Mexico/CMX-INER-0180/2020	Mexico	Mexico City	2020-07-19	B.1.243	G
EPI_ISL_1060763	hCoV-19/Mexico/SON-InDRE_329/2020	Mexico	Sonora	2020-07-19	B.1	G
EPI_ISL_4496543	hCoV-19/Mexico/CMX-INER-IBT-0589/2020	Mexico	Mexico City	2020-07-19	B.1.609	G
EPI_ISL_635573	hCoV-19/Mexico/BCN-ALSR-2572/2020	Mexico	Baja California	2020-07-20	B.1.1.8	GR
EPI_ISL_837777	hCoV-19/Mexico/CMX-INER-0181/2020	Mexico	Mexico City	2020-07-20	B.1.1.222	GR
EPI_ISL_837778	hCoV-19/Mexico/CMX-INER-0182/2020	Mexico	Mexico City	2020-07-20	B.1.1.222	GR
EPI_ISL_1301587	hCoV-19/Mexico/CMX-InDRE-IBT-127/2020	Mexico	Mexico City	2020-07-20	B.1.1	GR
EPI_ISL_1531825	hCoV-19/Mexico/BCN-ALSR-8361/2020	Mexico	Baja California	2020-07-20	B.1.241	G
EPI_ISL_1531826	hCoV-19/Mexico/BCN-ALSR-8362/2020	Mexico	Baja California	2020-07-20	B.1	G
EPI_ISL_4496545	hCoV-19/Mexico/CMX-INER-IBT-0591/2020	Mexico	Mexico City	2020-07-20	B.1.1.222	GR
EPI_ISL_4496546	hCoV-19/Mexico/CMX-INER-IBT-0592/2020	Mexico	Mexico City	2020-07-20	B.1.1	GR
EPI_ISL_837779	hCoV-19/Mexico/CMX-INER-0183/2020	Mexico	Mexico City	2020-07-21	B.1.1	GR
EPI_ISL_837780	hCoV-19/Mexico/CMX-INER-0184/2020	Mexico	Mexico City	2020-07-21	B.1.1	GR
EPI_ISL_913911	hCoV-19/Mexico/CHP-InDRE_107/2020	Mexico	Chiapas	2020-07-21	B.1	G
EPI_ISL_913912	hCoV-19/Mexico/CHP-InDRE_108/2020	Mexico	Chiapas	2020-07-21	B.1	G
EPI_ISL_4496547	hCoV-19/Mexico/CMX-INER-IBT-0593/2020	Mexico	Mexico City	2020-07-21	B.1.1.222	GR
EPI_ISL_4496548	hCoV-19/Mexico/CMX-INER-IBT-0594/2020	Mexico	Mexico City	2020-07-21	B.1.1.222	GR
EPI_ISL_4496550	hCoV-19/Mexico/CMX-INER-IBT-0596/2020	Mexico	Mexico City	2020-07-21	B.1	G
EPI_ISL_4496551	hCoV-19/Mexico/CMX-INER-IBT-0597/2020	Mexico	Mexico City	2020-07-21	B.1.1	GR
EPI_ISL_576257	hCoV-19/Mexico/HID-InDRE-54/2020	Mexico	Hidalgo	2020-07-22	B.1.1	GR
EPI_ISL_913919	hCoV-19/Mexico/GTO-InDRE_115/2020	Mexico	Guanajuato	2020-07-22	B.1.189	G
EPI_ISL_1060762	hCoV-19/Mexico/CHH-InDRE_325/2020	Mexico	Chihuahua	2020-07-22	B.1.1	GR
EPI_ISL_4220048	hCoV-19/Mexico/CMX-INMEGEN-04-07-142/2020	Mexico	Mexico City	2020-07-22	B.1.1.222	GR
EPI_ISL_4496549	hCoV-19/Mexico/CMX-INER-IBT-0595/2020	Mexico	Mexico City	2020-07-22	B.1.1.222	GR
EPI_ISL_837781	hCoV-19/Mexico/CMX-INER-0185/2020	Mexico	Mexico City	2020-07-23	B.1.1.222	GR
EPI_ISL_913913	hCoV-19/Mexico/TLA-InDRE_109/2020	Mexico	Tlaxcala	2020-07-23	B.1.609	G
EPI_ISL_913956	hCoV-19/Mexico/TLA-InDRE_153/2020	Mexico	Tlaxcala	2020-07-23	B.1	GH
EPI_ISL_1060761	hCoV-19/Mexico/VER-InDRE_321/2020	Mexico	Veracruz	2020-07-23	B.1.397	G
EPI_ISL_3024016	hCoV-19/Mexico/YUC-NYGC-26211-20/2020	Mexico	Yucatan	2020-07-23	B.1	G
EPI_ISL_4496552	hCoV-19/Mexico/CMX-INER-IBT-0598/2020	Mexico	Mexico City	2020-07-23	B.1.1.33	GR
EPI_ISL_4496553	hCoV-19/Mexico/CMX-INER-IBT-0599/2020	Mexico	Mexico City	2020-07-23	B.1.1.222	GR
EPI_ISL_1054994	hCoV-19/Mexico/TAM-InDRE_253/2020	Mexico	Tamaulipas	2020-07-24	B.1.243	G
EPI_ISL_1054995	hCoV-19/Mexico/MOR-InDRE_254/2020	Mexico	Morelos	2020-07-24	B.1.1	GR
EPI_ISL_1054996	hCoV-19/Mexico/OAX-InDRE_257/2020	Mexico	Oaxaca	2020-07-24	B.1.1.198	GR
EPI_ISL_635576	hCoV-19/Mexico/BCN-ALSR-2576/2020	Mexico	Baja California	2020-07-24	B.1.241	G
EPI_ISL_837782	hCoV-19/Mexico/CMX-INER-0186/2020	Mexico	Mexico City	2020-07-24	B.1.1.222	GR
EPI_ISL_837783	hCoV-19/Mexico/CMX-INER-0187/2020	Mexico	Mexico City	2020-07-24	B.1.1.222	GR
EPI_ISL_913914	hCoV-19/Mexico/OAX-InDRE_110/2020	Mexico	Oaxaca	2020-07-24	B.1.609	G
EPI_ISL_933665	hCoV-19/Mexico/CMX-InDRE_188/2020	Mexico	Mexico City	2020-07-24	B.1	G
EPI_ISL_1060760	hCoV-19/Mexico/COL-InDRE_346/2020	Mexico	Colima	2020-07-24	B.1.1.244	GR
EPI_ISL_4496554	hCoV-19/Mexico/CMX-INER-IBT-0600/2020	Mexico	Mexico City	2020-07-24	B.1.1.222	GR
EPI_ISL_1054993	hCoV-19/Mexico/MIC-InDRE_390/2020	Mexico	Michoacan	2020-07-25	B.1.243	G
EPI_ISL_1060758	hCoV-19/Mexico/MEX-InDRE_318/2020	Mexico	State of Mexico	2020-07-25	B.1.1.222	GR
EPI_ISL_1060759	hCoV-19/Mexico/SON-InDRE_330/2020	Mexico	Sonora	2020-07-25	B.1	GV
EPI_ISL_4496555	hCoV-19/Mexico/CMX-INER-IBT-0601/2020	Mexico	Mexico City	2020-07-25	B.1.1.222	GR
EPI_ISL_4496557	hCoV-19/Mexico/CMX-INER-IBT-0603/2020	Mexico	Mexico City	2020-07-25	B.1.609	G
EPI_ISL_1054990	hCoV-19/Mexico/OAX-InDRE_258/2020	Mexico	Oaxaca	2020-07-26	B.1.1	GR
EPI_ISL_1054991	hCoV-19/Mexico/GRO-InDRE_384/2020	Mexico	Guerrero	2020-07-26	B.1.397	G
EPI_ISL_1054992	hCoV-19/Mexico/GRO-InDRE_385/2020	Mexico	Guerrero	2020-07-26	B.1.1.222	GR
EPI_ISL_1060757	hCoV-19/Mexico/COL-InDRE_348/2020	Mexico	Colima	2020-07-26	B.1	G
EPI_ISL_3024033	hCoV-19/Mexico/YUC-NYGC-27158-20/2020	Mexico	Yucatan	2020-07-26	B.1	G
EPI_ISL_4496556	hCoV-19/Mexico/CMX-INER-IBT-0602/2020	Mexico	Mexico City	2020-07-26	B.1.1.222	GR
EPI_ISL_4496558	hCoV-19/Mexico/CMX-INER-IBT-0604/2020	Mexico	Mexico City	2020-07-26	B.1.1.518	GR
EPI_ISL_1054983	hCoV-19/Mexico/CMX-InDRE_255/2020	Mexico	Mexico City	2020-07-27	B.1	G
EPI_ISL_1054984	hCoV-19/Mexico/BCN-InDRE_256/2020	Mexico	Baja California	2020-07-27	B.1.1.222	GR
EPI_ISL_1054985	hCoV-19/Mexico/TAM-InDRE_382/2020	Mexico	Tamaulipas	2020-07-27	B.1	G
EPI_ISL_1054986	hCoV-19/Mexico/GUA-InDRE_383/2020	Mexico	Guanajuato	2020-07-27	B.1.397	G
EPI_ISL_1054987	hCoV-19/Mexico/HID-InDRE_386/2020	Mexico	Hidalgo	2020-07-27	B.1.1.222	GR
EPI_ISL_1054988	hCoV-19/Mexico/COL-InDRE_394/2020	Mexico	Colima	2020-07-27	B.1	GH
EPI_ISL_1054989	hCoV-19/Mexico/OAX-InDRE_400/2020	Mexico	Oaxaca	2020-07-27	B.1.1.222	GR
EPI_ISL_837784	hCoV-19/Mexico/CMX-INER-0188/2020	Mexico	Mexico City	2020-07-27	B.1	G
EPI_ISL_837785	hCoV-19/Mexico/CMX-INER-0189/2020	Mexico	Mexico City	2020-07-27	B.1.1.512	GR
EPI_ISL_1060755	hCoV-19/Mexico/SON-InDRE_323/2020	Mexico	Sonora	2020-07-27	B.1.243	G
EPI_ISL_1060756	hCoV-19/Mexico/SON-InDRE_328/2020	Mexico	Sonora	2020-07-27	B.1	G
EPI_ISL_1500866	hCoV-19/Mexico/SLP-AH1COV2SS035_S24SLP-UASLP/2020	Mexico	San Luis Potosi	2020-07-27	B.1.1	GR
EPI_ISL_4496559	hCoV-19/Mexico/CMX-INER-IBT-0605/2020	Mexico	Mexico City	2020-07-27	B.1.1.322	GR
EPI_ISL_4496560	hCoV-19/Mexico/CMX-INER-IBT-0606/2020	Mexico	Mexico City	2020-07-27	B.1.1.222	GR
EPI_ISL_1054977	hCoV-19/Mexico/MEX-InDRE_259/2020	Mexico	State of Mexico	2020-07-28	B.1.1	GR
EPI_ISL_1054978	hCoV-19/Mexico/SLP-InDRE_260/2020	Mexico	San Luis Potosi	2020-07-28	B.1.1.222	GR
EPI_ISL_1054979	hCoV-19/Mexico/OAX-InDRE_262/2020	Mexico	Oaxaca	2020-07-28	B.1	G
EPI_ISL_1054980	hCoV-19/Mexico/TAB-InDRE_380/2020	Mexico	Tabasco	2020-07-28	B.1.243	G
EPI_ISL_1054981	hCoV-19/Mexico/TAM-InDRE_388/2020	Mexico	Tamaulipas	2020-07-28	B.1	G
EPI_ISL_1054982	hCoV-19/Mexico/TAM-InDRE_389/2020	Mexico	Tamaulipas	2020-07-28	B.1	G
EPI_ISL_1060752	hCoV-19/Mexico/MEX-InDRE_324/2020	Mexico	State of Mexico	2020-07-28	B.1.1.518	GR
EPI_ISL_1060753	hCoV-19/Mexico/SON-InDRE_339/2020	Mexico	Sonora	2020-07-28	B.1.402	G
EPI_ISL_1060754	hCoV-19/Mexico/MOR-InDRE_359/2020	Mexico	Morelos	2020-07-28	B.1.1	GR
EPI_ISL_4496571	hCoV-19/Mexico/CMX-INER-IBT-0617/2020	Mexico	Mexico City	2020-07-28	B.1.1.222	GR
EPI_ISL_4496572	hCoV-19/Mexico/CMX-INER-IBT-0618/2020	Mexico	Mexico City	2020-07-28	B.1	GH
EPI_ISL_1054973	hCoV-19/Mexico/CHP-InDRE_396/2020	Mexico	Chiapas	2020-07-29	B.1.1	GR
EPI_ISL_1054974	hCoV-19/Mexico/CHP-InDRE_397/2020	Mexico	Chiapas	2020-07-29	B.1.243	G
EPI_ISL_1054975	hCoV-19/Mexico/SON-InDRE_398/2020	Mexico	Sonora	2020-07-29	B.1.1.222	GR
EPI_ISL_1054976	hCoV-19/Mexico/OAX-InDRE_399/2020	Mexico	Oaxaca	2020-07-29	B.1.1.432	GR
EPI_ISL_837786	hCoV-19/Mexico/CMX-INER-0190/2020	Mexico	Mexico City	2020-07-29	B.1.2	GH
EPI_ISL_837787	hCoV-19/Mexico/CMX-INER-0191/2020	Mexico	Mexico City	2020-07-29	B.1.1.222	GR
EPI_ISL_1531827	hCoV-19/Mexico/BCN-ALSR-8363/2020	Mexico	Baja California	2020-07-29	B.1.609	G
EPI_ISL_1531828	hCoV-19/Mexico/BCN-ALSR-8364/2020	Mexico	Baja California	2020-07-29	B.1.243	G
EPI_ISL_1531829	hCoV-19/Mexico/BCN-ALSR-8365/2020	Mexico	Baja California	2020-07-29	B.1.396	G
EPI_ISL_1531830	hCoV-19/Mexico/BCN-ALSR-8366/2020	Mexico	Baja California	2020-07-29	B.1	G
EPI_ISL_1054967	hCoV-19/Mexico/TLA-InDRE_261/2020	Mexico	Tlaxcala	2020-07-30	B.1.609	G
EPI_ISL_1054968	hCoV-19/Mexico/PUE-InDRE_381/2020	Mexico	Puebla	2020-07-30	B.1.1.222	GR
EPI_ISL_1054969	hCoV-19/Mexico/TLA-InDRE_391/2020	Mexico	Tlaxcala	2020-07-30	B.1.1.432	GR
EPI_ISL_1054970	hCoV-19/Mexico/GUA-InDRE_395/2020	Mexico	Guanajuato	2020-07-30	B.1.1.222	GR
EPI_ISL_1054971	hCoV-19/Mexico/QUE-InDRE_401/2020	Mexico	Queretaro	2020-07-30	B.1	G
EPI_ISL_1054972	hCoV-19/Mexico/QUE-InDRE_402/2020	Mexico	Queretaro	2020-07-30	B.1	G
EPI_ISL_1060750	hCoV-19/Mexico/SLP-InDRE_317/2020	Mexico	San Luis Potosi	2020-07-30	B.1.609	G
EPI_ISL_837788	hCoV-19/Mexico/CMX-INER-0192/2020	Mexico	Mexico City	2020-07-30	B.1.1.222	GR
EPI_ISL_1060751	hCoV-19/Mexico/BCS-InDRE_327/2020	Mexico	Baja California Sur	2020-07-30	B.1	G
EPI_ISL_1301713	hCoV-19/Mexico/JAL-InDRE-IBT-142/2020	Mexico	Jalisco	2020-07-30	B.1.558	G
EPI_ISL_4496567	hCoV-19/Mexico/CMX-INER-IBT-0613/2020	Mexico	Mexico City	2020-07-30	B.1	GH
EPI_ISL_4496568	hCoV-19/Mexico/CMX-INER-IBT-0614/2020	Mexico	Mexico City	2020-07-30	B.1	G
EPI_ISL_4496569	hCoV-19/Mexico/CMX-INER-IBT-0615/2020	Mexico	Mexico City	2020-07-30	B.1.1.222	GR
EPI_ISL_1060747	hCoV-19/Mexico/BCS-InDRE_326/2020	Mexico	Baja California Sur	2020-07-31	B.1	G
EPI_ISL_1060748	hCoV-19/Mexico/BCS-InDRE_337/2020	Mexico	Baja California Sur	2020-07-31	B.1	G
EPI_ISL_1060749	hCoV-19/Mexico/BCS-InDRE_340/2020	Mexico	Baja California Sur	2020-07-31	B.1.1	GR
EPI_ISL_522874	hCoV-19/Mexico/CMX-INMEGEN-03/2020	Mexico	Mexico City	2020-07-31	B.1.1.518	GR
EPI_ISL_522941	hCoV-19/Mexico/CMX-INMEGEN-11/2020	Mexico	Mexico City	2020-07-31	B.1	GH
EPI_ISL_837789	hCoV-19/Mexico/CMX-INER-0193/2020	Mexico	Mexico City	2020-07-31	B.1.1.222	GR
EPI_ISL_837790	hCoV-19/Mexico/CMX-INER-0194/2020	Mexico	Mexico City	2020-07-31	B.1	G
EPI_ISL_4496563	hCoV-19/Mexico/CMX-INER-IBT-0609/2020	Mexico	Mexico City	2020-07-31	B.1.1	GR
EPI_ISL_4496565	hCoV-19/Mexico/CMX-INER-IBT-0611/2020	Mexico	Mexico City	2020-07-31	B.1.1.222	GR
EPI_ISL_1060746	hCoV-19/Mexico/GUA-InDRE_298/2020	Mexico	Guanajuato	2020-08-01	B.1.128	G
EPI_ISL_522877	hCoV-19/Mexico/CMX-INMEGEN-06/2020	Mexico	Mexico City	2020-08-01	B.1.243	G
EPI_ISL_522878	hCoV-19/Mexico/CMX-INMEGEN-07/2020	Mexico	Mexico City	2020-08-01	B.1.1	GR
EPI_ISL_522880	hCoV-19/Mexico/CMX-INMEGEN-09/2020	Mexico	Mexico City	2020-08-01	B.1.243	G
EPI_ISL_522940	hCoV-19/Mexico/CMX-INMEGEN-10/2020	Mexico	Mexico City	2020-08-01	B.1.243	G
EPI_ISL_1301711	hCoV-19/Mexico/JAL-InDRE-IBT-139/2020	Mexico	Jalisco	2020-08-01	B.1.1.222	GR
EPI_ISL_4496561	hCoV-19/Mexico/CMX-INER-IBT-0607/2020	Mexico	Mexico City	2020-08-01	B.1.1.222	GR
EPI_ISL_4496562	hCoV-19/Mexico/CMX-INER-IBT-0608/2020	Mexico	Mexico City	2020-08-01	B.1.241	G
EPI_ISL_4496564	hCoV-19/Mexico/CMX-INER-IBT-0610/2020	Mexico	Mexico City	2020-08-01	B.1.1.228	GR
EPI_ISL_4496566	hCoV-19/Mexico/CMX-INER-IBT-0612/2020	Mexico	Mexico City	2020-08-01	B.1.1	GR
EPI_ISL_1054966	hCoV-19/Mexico/OAX-InDRE_266/2020	Mexico	Oaxaca	2020-08-02	B.1.1	GR
EPI_ISL_1060744	hCoV-19/Mexico/TAM-InDRE_300/2020	Mexico	Tamaulipas	2020-08-02	B.1.1	GR
EPI_ISL_1060745	hCoV-19/Mexico/SLP-InDRE_301/2020	Mexico	San Luis Potosi	2020-08-02	B.1	GH
EPI_ISL_730222	hCoV-19/Mexico/BCN-ALSR-4942/2020	Mexico	Baja California	2020-08-02	B.1.243	G
EPI_ISL_730223	hCoV-19/Mexico/BCN-ALSR-4943/2020	Mexico	Baja California	2020-08-02	B.1.243	G
EPI_ISL_730225	hCoV-19/Mexico/BCN-ALSR-4947/2020	Mexico	Baja California	2020-08-02	B.1.561	G
EPI_ISL_730226	hCoV-19/Mexico/BCN-ALSR-4951/2020	Mexico	Baja California	2020-08-02	B.1.1.432	GR
EPI_ISL_730227	hCoV-19/Mexico/BCN-ALSR-4952/2020	Mexico	Baja California	2020-08-02	B.1	G
EPI_ISL_730228	hCoV-19/Mexico/BCN-ALSR-4953/2020	Mexico	Baja California	2020-08-02	B.1	G
EPI_ISL_837791	hCoV-19/Mexico/CMX-INER-0195/2020	Mexico	Mexico City	2020-08-02	B.1.1	GR
EPI_ISL_1301712	hCoV-19/Mexico/JAL-InDRE-IBT-140/2020	Mexico	Jalisco	2020-08-02	B.1	G
EPI_ISL_1054964	hCoV-19/Mexico/MEX-InDRE_263/2020	Mexico	State of Mexico	2020-08-03	B.1.1	GR
EPI_ISL_1054965	hCoV-19/Mexico/OAX-InDRE_267/2020	Mexico	Oaxaca	2020-08-03	B.1.405	G
EPI_ISL_1060742	hCoV-19/Mexico/GUA-InDRE_299/2020	Mexico	Guanajuato	2020-08-03	B.1.1.322	GR
EPI_ISL_1060743	hCoV-19/Mexico/MEX-InDRE_302/2020	Mexico	State of Mexico	2020-08-03	B.1.1.432	GR
EPI_ISL_730209	hCoV-19/Mexico/BCN-ALSR-4917/2020	Mexico	Baja California	2020-08-03	B.1.561	G
EPI_ISL_837792	hCoV-19/Mexico/CMX-INER-0196/2020	Mexico	Mexico City	2020-08-03	B.1.1	GR
EPI_ISL_1301592	hCoV-19/Mexico/JAL-InDRE-IBT-143/2020	Mexico	Jalisco	2020-08-03	B.1	G
EPI_ISL_3024017	hCoV-19/Mexico/YUC-NYGC-29536-20/2020	Mexico	Yucatan	2020-08-03	B.1	G
EPI_ISL_1054962	hCoV-19/Mexico/CHP-InDRE_264/2020	Mexico	Chiapas	2020-08-04	B.1	G
EPI_ISL_1054963	hCoV-19/Mexico/CHP-InDRE_265/2020	Mexico	Chiapas	2020-08-04	B.1.1	GR
EPI_ISL_1060740	hCoV-19/Mexico/TLA-InDRE_305/2020	Mexico	Tlaxcala	2020-08-04	B.1	G
EPI_ISL_1060741	hCoV-19/Mexico/GUA-InDRE_306/2020	Mexico	Guanajuato	2020-08-04	B.1	G
EPI_ISL_1531831	hCoV-19/Mexico/BCN-ALSR-8367/2020	Mexico	Baja California	2020-08-04	B.1	G
EPI_ISL_1531832	hCoV-19/Mexico/BCN-ALSR-8368/2020	Mexico	Baja California	2020-08-04	B.1.241	G
EPI_ISL_1531833	hCoV-19/Mexico/BCN-ALSR-8369/2020	Mexico	Baja California	2020-08-04	B.1	G
EPI_ISL_1531834	hCoV-19/Mexico/BCN-ALSR-8370/2020	Mexico	Baja California	2020-08-04	B.1.241	G
EPI_ISL_1531835	hCoV-19/Mexico/BCN-ALSR-8371/2020	Mexico	Baja California	2020-08-04	B.1.397	G
EPI_ISL_4496570	hCoV-19/Mexico/CMX-INER-IBT-0616/2020	Mexico	Mexico City	2020-08-04	B.1.1.222	GR
EPI_ISL_4496573	hCoV-19/Mexico/CMX-INER-IBT-0619/2020	Mexico	Mexico City	2020-08-04	B.1.1.222	GR
EPI_ISL_4496574	hCoV-19/Mexico/CMX-INER-IBT-0620/2020	Mexico	Mexico City	2020-08-04	B.1.1.222	GR
EPI_ISL_1060738	hCoV-19/Mexico/GUA-InDRE_307/2020	Mexico	Guanajuato	2020-08-05	B.1	G
EPI_ISL_1060739	hCoV-19/Mexico/JAL-InDRE_313/2020	Mexico	Jalisco	2020-08-05	B.1	G
EPI_ISL_1531836	hCoV-19/Mexico/BCN-ALSR-8372/2020	Mexico	Baja California	2020-08-05	B.1.232	G
EPI_ISL_1531837	hCoV-19/Mexico/BCN-ALSR-8373/2020	Mexico	Baja California	2020-08-05	B.1.241	G
EPI_ISL_4496575	hCoV-19/Mexico/CMX-INER-IBT-0621/2020	Mexico	Mexico City	2020-08-05	B.1	G
EPI_ISL_1060736	hCoV-19/Mexico/HID-InDRE_304/2020	Mexico	Hidalgo	2020-08-06	B.1.1	GR
EPI_ISL_1060737	hCoV-19/Mexico/TAM-InDRE_308/2020	Mexico	Tamaulipas	2020-08-06	B.1	G
EPI_ISL_522942	hCoV-19/Mexico/CMX-INMEGEN-12/2020	Mexico	Mexico City	2020-08-06	A	S
EPI_ISL_522978	hCoV-19/Mexico/CMX-INMEGEN-13/2020	Mexico	Mexico City	2020-08-06	B.1.1	GR
EPI_ISL_522980	hCoV-19/Mexico/CMX-INMEGEN-15/2020	Mexico	Mexico City	2020-08-06	B.1.369	GH
EPI_ISL_522981	hCoV-19/Mexico/CMX-INMEGEN-16/2020	Mexico	Mexico City	2020-08-06	B.1.1	GR
EPI_ISL_522982	hCoV-19/Mexico/CMX-INMEGEN-17/2020	Mexico	Mexico City	2020-08-06	B.1	G
EPI_ISL_522984	hCoV-19/Mexico/CMX-INMEGEN-19/2020	Mexico	Mexico City	2020-08-06	B.1.1.222	GR
EPI_ISL_522986	hCoV-19/Mexico/CMX-INMEGEN-21/2020	Mexico	Mexico City	2020-08-06	B.1.1.222	GR
EPI_ISL_523500	hCoV-19/Mexico/CMX-INMEGEN-22/2020	Mexico	Mexico City	2020-08-06	B.1.1.322	GR
EPI_ISL_837793	hCoV-19/Mexico/CMX-INER-0198/2020	Mexico	Mexico City	2020-08-06	B.1.1.222	GR
EPI_ISL_961761	hCoV-19/Mexico/NLE-UANL-084/2020	Mexico	Nuevo Leon	2020-08-06	B.1.1.344	GR
EPI_ISL_1531838	hCoV-19/Mexico/BCN-ALSR-8374/2020	Mexico	Baja California	2020-08-06	B.1	G
EPI_ISL_1531839	hCoV-19/Mexico/BCN-ALSR-8375/2020	Mexico	Baja California	2020-08-06	B.1	G
EPI_ISL_1531840	hCoV-19/Mexico/BCN-ALSR-8376/2020	Mexico	Baja California	2020-08-06	B.1.369	GH
EPI_ISL_4496576	hCoV-19/Mexico/CMX-INER-IBT-0622/2020	Mexico	Mexico City	2020-08-06	B.1.1.222	GR
EPI_ISL_4496577	hCoV-19/Mexico/CMX-INER-IBT-0623/2020	Mexico	Mexico City	2020-08-06	B.1.1.222	GR
EPI_ISL_5196739	hCoV-19/Mexico/CMX-INER-IBT-0973/2020	Mexico	Mexico City	2020-08-06	B.1.499	GH
EPI_ISL_5196740	hCoV-19/Mexico/CMX-INER-IBT-0974/2020	Mexico	Mexico City	2020-08-06	B.1.499	GH
EPI_ISL_5196741	hCoV-19/Mexico/CMX-INER-IBT-0975/2020	Mexico	Mexico City	2020-08-06	B.1.499	GH
EPI_ISL_1054960	hCoV-19/Mexico/CMX-InDRE_268/2020	Mexico	Mexico City	2020-08-07	B.1.1	GR
EPI_ISL_1054961	hCoV-19/Mexico/MOR-InDRE_270/2020	Mexico	Morelos	2020-08-07	B.1	G
EPI_ISL_576261	hCoV-19/Mexico/AGU-InDRE-58/2020	Mexico	Aguascalientes	2020-08-07	C.23	GR
EPI_ISL_1531841	hCoV-19/Mexico/BCN-ALSR-8377/2020	Mexico	Baja California	2020-08-07	B.1.561	G
EPI_ISL_1531842	hCoV-19/Mexico/BCN-ALSR-8378/2020	Mexico	Baja California	2020-08-07	B.1	G
EPI_ISL_5196744	hCoV-19/Mexico/CMX-INER-IBT-0978/2020	Mexico	Mexico City	2020-08-07	B.1.369	GH
EPI_ISL_5196745	hCoV-19/Mexico/CMX-INER-IBT-0979/2020	Mexico	Mexico City	2020-08-07	B.1.189	G
EPI_ISL_1054959	hCoV-19/Mexico/PUE-InDRE_269/2020	Mexico	Puebla	2020-08-08	B.1	G
EPI_ISL_1060735	hCoV-19/Mexico/CMX-InDRE_303/2020	Mexico	Mexico City	2020-08-08	B.1	G
EPI_ISL_730210	hCoV-19/Mexico/BCN-ALSR-4918/2020	Mexico	Baja California	2020-08-08	B.1.241	G
EPI_ISL_837794	hCoV-19/Mexico/CMX-INER-0199/2020	Mexico	Mexico City	2020-08-08	B.1.1.222	GR
EPI_ISL_5196743	hCoV-19/Mexico/CMX-INER-IBT-0977/2020	Mexico	Mexico City	2020-08-08	B.1.1	GR
EPI_ISL_730211	hCoV-19/Mexico/BCN-ALSR-4920/2020	Mexico	Baja California	2020-08-09	B.1	G
EPI_ISL_837795	hCoV-19/Mexico/CMX-INER-0200/2020	Mexico	Mexico City	2020-08-09	B.1.1.222	GR
EPI_ISL_5196742	hCoV-19/Mexico/CMX-INER-IBT-0976/2020	Mexico	Mexico City	2020-08-09	B.1	G
EPI_ISL_1054957	hCoV-19/Mexico/VER-InDRE_272/2020	Mexico	Veracruz	2020-08-10	B.1	G
EPI_ISL_1054958	hCoV-19/Mexico/GRO-InDRE_276/2020	Mexico	Guerrero	2020-08-10	B.1.1	GR
EPI_ISL_837796	hCoV-19/Mexico/CMX-INER-0201/2020	Mexico	Mexico City	2020-08-10	B.1	G
EPI_ISL_837797	hCoV-19/Mexico/CMX-INER-0202/2020	Mexico	Mexico City	2020-08-10	B.1.1.222	GR
EPI_ISL_5196746	hCoV-19/Mexico/CMX-INER-IBT-0980/2020	Mexico	Mexico City	2020-08-10	B.1.189	G
EPI_ISL_5196747	hCoV-19/Mexico/CMX-INER-IBT-0981/2020	Mexico	Mexico City	2020-08-10	B.1.1.222	GR
EPI_ISL_5196749	hCoV-19/Mexico/CMX-INER-IBT-0983/2020	Mexico	Mexico City	2020-08-10	B.1.243	G
EPI_ISL_1054954	hCoV-19/Mexico/MEX-InDRE_274/2020	Mexico	State of Mexico	2020-08-11	B.1.1	GR
EPI_ISL_1054955	hCoV-19/Mexico/TAM-InDRE_279/2020	Mexico	Tamaulipas	2020-08-11	B.1.1	GR
EPI_ISL_1054956	hCoV-19/Mexico/MOR-InDRE_280/2020	Mexico	Morelos	2020-08-11	B.1	G
EPI_ISL_837798	hCoV-19/Mexico/CMX-INER-0203/2020	Mexico	Mexico City	2020-08-11	B.1.1.222	GR
EPI_ISL_837799	hCoV-19/Mexico/CMX-INER-0204/2020	Mexico	Mexico City	2020-08-11	B.1.1	GR
EPI_ISL_1531843	hCoV-19/Mexico/BCN-ALSR-8379/2020	Mexico	Baja California	2020-08-11	B.1.400	G
EPI_ISL_1531844	hCoV-19/Mexico/BCN-ALSR-8380/2020	Mexico	Baja California	2020-08-11	B.1.564	GH
EPI_ISL_1531845	hCoV-19/Mexico/BCN-ALSR-8381/2020	Mexico	Baja California	2020-08-11	B.1.243	G
EPI_ISL_1531846	hCoV-19/Mexico/BCN-ALSR-8382/2020	Mexico	Baja California	2020-08-11	B.1	G
EPI_ISL_1531847	hCoV-19/Mexico/BCN-ALSR-8383/2020	Mexico	Baja California	2020-08-11	B.1.241	G
EPI_ISL_1531848	hCoV-19/Mexico/BCN-ALSR-8384/2020	Mexico	Baja California	2020-08-11	B.1.609	G
EPI_ISL_1531849	hCoV-19/Mexico/BCN-ALSR-8385/2020	Mexico	Baja California	2020-08-11	B.1.1	GR
EPI_ISL_1531850	hCoV-19/Mexico/BCN-ALSR-8386/2020	Mexico	Baja California	2020-08-11	B.1	G
EPI_ISL_3023830	hCoV-19/Mexico/YUC-NYGC-33533-20/2020	Mexico	Yucatan	2020-08-11	B.1	GH
EPI_ISL_5196748	hCoV-19/Mexico/CMX-INER-IBT-0982/2020	Mexico	Mexico City	2020-08-11	B.1	G
EPI_ISL_5196750	hCoV-19/Mexico/CMX-INER-IBT-0985/2020	Mexico	Mexico City	2020-08-11	B.1.1.222	GR
EPI_ISL_5196753	hCoV-19/Mexico/CMX-INER-IBT-0988/2020	Mexico	Mexico City	2020-08-11	B.1.243	G
EPI_ISL_5196770	hCoV-19/Mexico/CMX-INER-IBT-0984/2020	Mexico	Mexico City	2020-08-11	B.1.609	G
EPI_ISL_1054950	hCoV-19/Mexico/HID-InDRE_271/2020	Mexico	Hidalgo	2020-08-12	B.1.1	GR
EPI_ISL_1054951	hCoV-19/Mexico/TLA-InDRE_273/2020	Mexico	Tlaxcala	2020-08-12	B.1	G
EPI_ISL_1054952	hCoV-19/Mexico/GUA-InDRE_277/2020	Mexico	Guanajuato	2020-08-12	B.1	G
EPI_ISL_1054953	hCoV-19/Mexico/MEX-InDRE_278/2020	Mexico	State of Mexico	2020-08-12	B.1.1	GR
EPI_ISL_1238787	hCoV-19/Mexico/GUA-06_LA_FB_05_0178/2020	Mexico	Guanajuato	2020-08-12	B.1.243	G
EPI_ISL_1531851	hCoV-19/Mexico/BCN-ALSR-8387/2020	Mexico	Baja California	2020-08-12	B.1.561	G
EPI_ISL_5196751	hCoV-19/Mexico/CMX-INER-IBT-0986/2020	Mexico	Mexico City	2020-08-12	B.1.405	G
EPI_ISL_5196752	hCoV-19/Mexico/CMX-INER-IBT-0987/2020	Mexico	Mexico City	2020-08-12	B.1.243	G
EPI_ISL_1054947	hCoV-19/Mexico/CMX-InDRE_275/2020	Mexico	Mexico City	2020-08-13	B.1.1.244	GR
EPI_ISL_1054948	hCoV-19/Mexico/TLA-InDRE_281/2020	Mexico	Tlaxcala	2020-08-13	B.1.609	G
EPI_ISL_1054949	hCoV-19/Mexico/MEX-InDRE_282/2020	Mexico	State of Mexico	2020-08-13	B.1.1.222	GR
EPI_ISL_576259	hCoV-19/Mexico/TLA-InDRE-56/2020	Mexico	Tlaxcala	2020-08-13	B.1.1.222	GR
EPI_ISL_576260	hCoV-19/Mexico/TLA-InDRE-57/2020	Mexico	Tlaxcala	2020-08-13	B.1.1	GR
EPI_ISL_730212	hCoV-19/Mexico/BCN-ALSR-4922/2020	Mexico	Baja California	2020-08-13	B.1	G
EPI_ISL_730213	hCoV-19/Mexico/BCN-ALSR-4923/2020	Mexico	Baja California	2020-08-13	B.1.243	G
EPI_ISL_837800	hCoV-19/Mexico/CMX-INER-0206/2020	Mexico	Mexico City	2020-08-13	B.1	G
EPI_ISL_843192	hCoV-19/Mexico/CMX-INER-0205/2020	Mexico	Mexico City	2020-08-13	B.1.1.222	GR
EPI_ISL_1531852	hCoV-19/Mexico/BCN-ALSR-8388/2020	Mexico	Baja California	2020-08-13	B.1.241	G
EPI_ISL_1531853	hCoV-19/Mexico/BCN-ALSR-8389/2020	Mexico	Baja California	2020-08-13	B.1.245	GH
EPI_ISL_5196754	hCoV-19/Mexico/CMX-INER-IBT-0990/2020	Mexico	Mexico City	2020-08-13	B.1.1	GR
EPI_ISL_5196771	hCoV-19/Mexico/CMX-INER-IBT-0989/2020	Mexico	Mexico City	2020-08-13	B.1.1	GR
EPI_ISL_576262	hCoV-19/Mexico/NLE-InDRE-59/2020	Mexico	Nuevo Leon	2020-08-14	B.1.1.344	GR
EPI_ISL_576263	hCoV-19/Mexico/NLE-InDRE-60/2020	Mexico	Nuevo Leon	2020-08-14	B.1.1	GR
EPI_ISL_576270	hCoV-19/Mexico/VER-InDRE-67/2020	Mexico	Veracruz	2020-08-14	B.1.1.432	GR
EPI_ISL_576275	hCoV-19/Mexico/ZAC-InDRE-72/2020	Mexico	Zacatecas	2020-08-14	B.1.1	GR
EPI_ISL_1301588	hCoV-19/Mexico/CMX-InDRE-IBT-128/2020	Mexico	Mexico City	2020-08-14	B.1	G
EPI_ISL_1531854	hCoV-19/Mexico/BCN-ALSR-8390/2020	Mexico	Baja California	2020-08-14	B.1.243	G
EPI_ISL_1531855	hCoV-19/Mexico/BCN-ALSR-8391/2020	Mexico	Baja California	2020-08-14	B.1	G
EPI_ISL_1531856	hCoV-19/Mexico/BCN-ALSR-8392/2020	Mexico	Baja California	2020-08-14	B.1	G
EPI_ISL_1531857	hCoV-19/Mexico/BCN-ALSR-8393/2020	Mexico	Baja California	2020-08-14	B.1.241	G
EPI_ISL_1531858	hCoV-19/Mexico/BCN-ALSR-8394/2020	Mexico	Baja California	2020-08-14	B.1	G
EPI_ISL_3024036	hCoV-19/Mexico/YUC-NYGC-33987-20/2020	Mexico	Yucatan	2020-08-14	B.1.1	GR
EPI_ISL_5196757	hCoV-19/Mexico/CMX-INER-IBT-0993/2020	Mexico	Mexico City	2020-08-14	B.1.1.432	GR
EPI_ISL_5196758	hCoV-19/Mexico/CMX-INER-IBT-0994/2020	Mexico	Mexico City	2020-08-14	B.1.189	G
EPI_ISL_1054946	hCoV-19/Mexico/GRO-InDRE_284/2020	Mexico	Guerrero	2020-08-15	B.1	GH
EPI_ISL_5196755	hCoV-19/Mexico/CMX-INER-IBT-0991/2020	Mexico	Mexico City	2020-08-15	B.1.1	GR
EPI_ISL_5196756	hCoV-19/Mexico/CMX-INER-IBT-0992/2020	Mexico	Mexico City	2020-08-15	B.1.1.222	GR
EPI_ISL_576269	hCoV-19/Mexico/VER-InDRE-66/2020	Mexico	Veracruz	2020-08-16	B.1.1.432	GR
EPI_ISL_5196772	hCoV-19/Mexico/CMX-INER-IBT-0995/2020	Mexico	Mexico City	2020-08-16	B.1	GH
EPI_ISL_1054944	hCoV-19/Mexico/CMX-InDRE_283/2020	Mexico	Mexico City	2020-08-17	B.1	G
EPI_ISL_1054945	hCoV-19/Mexico/MOR-InDRE_285/2020	Mexico	Morelos	2020-08-17	B.1.1	GR
EPI_ISL_576271	hCoV-19/Mexico/MIC-InDRE-68/2020	Mexico	Michoacan	2020-08-17	B.1.2	GH
EPI_ISL_1531859	hCoV-19/Mexico/BCN-ALSR-8395/2020	Mexico	Baja California	2020-08-17	B.1.241	G
EPI_ISL_1531860	hCoV-19/Mexico/BCN-ALSR-8396/2020	Mexico	Baja California	2020-08-17	B.1	GH
EPI_ISL_1531861	hCoV-19/Mexico/BCN-ALSR-8397/2020	Mexico	Baja California	2020-08-17	B.1.400	G
EPI_ISL_5196759	hCoV-19/Mexico/CMX-INER-IBT-0997/2020	Mexico	Mexico City	2020-08-17	B.1	G
EPI_ISL_5196760	hCoV-19/Mexico/CMX-INER-IBT-0998/2020	Mexico	Mexico City	2020-08-17	B.1.243	G
EPI_ISL_5196769	hCoV-19/Mexico/CMX-INER-IBT-0996/2020	Mexico	Mexico City	2020-08-17	B.1.1	GR
EPI_ISL_1054941	hCoV-19/Mexico/TAM-InDRE_287/2020	Mexico	Tamaulipas	2020-08-18	B.1	G
EPI_ISL_1054942	hCoV-19/Mexico/SLP-InDRE_288/2020	Mexico	San Luis Potosi	2020-08-18	B.1	G
EPI_ISL_1054943	hCoV-19/Mexico/SLP-InDRE_289/2020	Mexico	San Luis Potosi	2020-08-18	B.1.1.317	G
EPI_ISL_1060734	hCoV-19/Mexico/HID-InDRE_293/2020	Mexico	Hidalgo	2020-08-18	B.1.189	G
EPI_ISL_576264	hCoV-19/Mexico/OAX-InDRE-61/2020	Mexico	Oaxaca	2020-08-18	B.1.243	G
EPI_ISL_1531862	hCoV-19/Mexico/BCN-ALSR-8398/2020	Mexico	Baja California	2020-08-18	B.1.561	G
EPI_ISL_5196761	hCoV-19/Mexico/CMX-INER-IBT-0999/2020	Mexico	Mexico City	2020-08-18	B.1.1.222	GR
EPI_ISL_5196762	hCoV-19/Mexico/CMX-INER-IBT-1000/2020	Mexico	Mexico City	2020-08-18	B.1.1	GR
EPI_ISL_1054940	hCoV-19/Mexico/CMX-InDRE_286/2020	Mexico	Mexico City	2020-08-19	B.1.1.222	GR
EPI_ISL_1060732	hCoV-19/Mexico/HID-InDRE_290/2020	Mexico	Hidalgo	2020-08-19	B.1	G
EPI_ISL_1060733	hCoV-19/Mexico/HID-InDRE_292/2020	Mexico	Hidalgo	2020-08-19	B.1.189	G
EPI_ISL_837801	hCoV-19/Mexico/CMX-INER-0207/2020	Mexico	Mexico City	2020-08-19	B.1	G
EPI_ISL_1238788	hCoV-19/Mexico/GUA-09_LA_FB_05_0249/2020	Mexico	Guanajuato	2020-08-19	B.1.243	G
EPI_ISL_1531863	hCoV-19/Mexico/BCN-ALSR-8399/2020	Mexico	Baja California	2020-08-19	B.1.243	G
EPI_ISL_5196763	hCoV-19/Mexico/CMX-INER-IBT-1001/2020	Mexico	Mexico City	2020-08-19	B.1	GH
EPI_ISL_5196764	hCoV-19/Mexico/CMX-INER-IBT-1002/2020	Mexico	Mexico City	2020-08-19	B.1	GH
EPI_ISL_1060731	hCoV-19/Mexico/HID-InDRE_291/2020	Mexico	Hidalgo	2020-08-20	B.1.609	G
EPI_ISL_576276	hCoV-19/Mexico/MIC-InDRE-73/2020	Mexico	Michoacan	2020-08-20	B.1	G
EPI_ISL_576277	hCoV-19/Mexico/MIC-InDRE-74/2020	Mexico	Michoacan	2020-08-20	B.1.189	G
EPI_ISL_730214	hCoV-19/Mexico/BCN-ALSR-4924/2020	Mexico	Baja California	2020-08-20	B.1.232	G
EPI_ISL_837802	hCoV-19/Mexico/CMX-INER-0208/2020	Mexico	Mexico City	2020-08-20	B.1.551	G
EPI_ISL_837803	hCoV-19/Mexico/CMX-INER-0209/2020	Mexico	Mexico City	2020-08-20	B.1.1.222	GR
EPI_ISL_837804	hCoV-19/Mexico/CMX-INER-0210/2020	Mexico	Mexico City	2020-08-20	B.1.499	GH
EPI_ISL_5196765	hCoV-19/Mexico/CMX-INER-IBT-1003/2020	Mexico	Mexico City	2020-08-20	B.1.1.222	GR
EPI_ISL_5196766	hCoV-19/Mexico/CMX-INER-IBT-1004/2020	Mexico	Mexico City	2020-08-20	B.1.243	G
EPI_ISL_576265	hCoV-19/Mexico/CAM-InDRE-62/2020	Mexico	Campeche	2020-08-21	B.1	G
EPI_ISL_576266	hCoV-19/Mexico/CAM-InDRE-63/2020	Mexico	Campeche	2020-08-21	C.23	GR
EPI_ISL_576267	hCoV-19/Mexico/CAM-InDRE-64/2020	Mexico	Campeche	2020-08-21	B.1	GH
EPI_ISL_576272	hCoV-19/Mexico/SLP-InDRE-69/2020	Mexico	San Luis Potosi	2020-08-21	B.1.189	G
EPI_ISL_576273	hCoV-19/Mexico/ZAC-InDRE-70/2020	Mexico	Zacatecas	2020-08-21	B.1.243	G
EPI_ISL_576274	hCoV-19/Mexico/ZAC-InDRE-71/2020	Mexico	Zacatecas	2020-08-21	B.1.243	G
EPI_ISL_837805	hCoV-19/Mexico/CMX-INER-0211/2020	Mexico	Mexico City	2020-08-21	B.1.1	GR
EPI_ISL_1531864	hCoV-19/Mexico/BCN-ALSR-8400/2020	Mexico	Baja California	2020-08-21	B.1.564	GH
EPI_ISL_1531865	hCoV-19/Mexico/BCN-ALSR-8401/2020	Mexico	Baja California	2020-08-21	B.1.241	G
EPI_ISL_1531866	hCoV-19/Mexico/BCN-ALSR-8402/2020	Mexico	Baja California	2020-08-21	B.1.1.8	GR
EPI_ISL_4219717	hCoV-19/Mexico/CMX-INMEGEN-03-10-55/2020	Mexico	Mexico City	2020-08-21	B.1.1.432	GR
EPI_ISL_4220067	hCoV-19/Mexico/CMX-INMEGEN-04-07-299/2020	Mexico	Mexico City	2020-08-21	B.1.1	GR
EPI_ISL_4220068	hCoV-19/Mexico/CMX-INMEGEN-04-07-300/2020	Mexico	Mexico City	2020-08-21	B.1.396	G
EPI_ISL_4220069	hCoV-19/Mexico/CMX-INMEGEN-04-07-301/2020	Mexico	Mexico City	2020-08-21	B.1.243	G
EPI_ISL_4220070	hCoV-19/Mexico/CMX-INMEGEN-04-07-302/2020	Mexico	Mexico City	2020-08-21	B.1.1.222	GR
EPI_ISL_4220071	hCoV-19/Mexico/CMX-INMEGEN-04-07-303/2020	Mexico	Mexico City	2020-08-21	B.1.1.222	GR
EPI_ISL_4220072	hCoV-19/Mexico/CMX-INMEGEN-04-07-306/2020	Mexico	Mexico City	2020-08-21	B.1.1.222	GR
EPI_ISL_4220074	hCoV-19/Mexico/CMX-INMEGEN-04-07-309/2020	Mexico	Mexico City	2020-08-21	B.1.396	G
EPI_ISL_4220075	hCoV-19/Mexico/CMX-INMEGEN-04-07-310/2020	Mexico	Mexico City	2020-08-21	B.1.396	G
EPI_ISL_4220076	hCoV-19/Mexico/CMX-INMEGEN-04-07-311/2020	Mexico	Mexico City	2020-08-21	B.1	G
EPI_ISL_4220077	hCoV-19/Mexico/CMX-INMEGEN-04-07-312/2020	Mexico	Mexico City	2020-08-21	B.1.396	G
EPI_ISL_4220079	hCoV-19/Mexico/CMX-INMEGEN-04-07-314/2020	Mexico	Mexico City	2020-08-21	B.1.1	GR
EPI_ISL_4220081	hCoV-19/Mexico/CMX-INMEGEN-04-07-316/2020	Mexico	Mexico City	2020-08-21	B.1.1.222	GR
EPI_ISL_4220082	hCoV-19/Mexico/CMX-INMEGEN-04-07-317/2020	Mexico	Mexico City	2020-08-21	B.1.1	GR
EPI_ISL_4220086	hCoV-19/Mexico/CMX-INMEGEN-04-07-322/2020	Mexico	Mexico City	2020-08-21	B.1	G
EPI_ISL_4220087	hCoV-19/Mexico/CMX-INMEGEN-04-07-325/2020	Mexico	Mexico City	2020-08-21	B.1.1.222	GR
EPI_ISL_4220091	hCoV-19/Mexico/CMX-INMEGEN-04-07-332/2020	Mexico	Mexico City	2020-08-21	B.1.1.222	GR
EPI_ISL_4220094	hCoV-19/Mexico/CMX-INMEGEN-04-07-335/2020	Mexico	Mexico City	2020-08-21	B.1.1.222	GR
EPI_ISL_730136	hCoV-19/Mexico/BCN-ALSR-4778/2020	Mexico	Baja California	2020-08-22	B.1.243	G
EPI_ISL_837806	hCoV-19/Mexico/CMX-INER-0212/2020	Mexico	Mexico City	2020-08-22	B.1.1.322	GR
EPI_ISL_4220095	hCoV-19/Mexico/CMX-INMEGEN-04-07-336/2020	Mexico	Mexico City	2020-08-22	B.1.1.222	GR
EPI_ISL_4220097	hCoV-19/Mexico/CMX-INMEGEN-04-07-338/2020	Mexico	Mexico City	2020-08-22	B.1.1.222	GR
EPI_ISL_4220101	hCoV-19/Mexico/CMX-INMEGEN-04-07-345/2020	Mexico	Mexico City	2020-08-22	B.1.1.222	GR
EPI_ISL_4220099	hCoV-19/Mexico/CMX-INMEGEN-04-07-341/2020	Mexico	Mexico City	2020-08-23	B.1.1	GR
EPI_ISL_4220100	hCoV-19/Mexico/CMX-INMEGEN-04-07-343/2020	Mexico	Mexico City	2020-08-23	B.1	G
EPI_ISL_4220105	hCoV-19/Mexico/CMX-INMEGEN-04-07-350/2020	Mexico	Mexico City	2020-08-23	B.1.453	GH
EPI_ISL_576278	hCoV-19/Mexico/COL-InDRE-75/2020	Mexico	Colima	2020-08-24	B.1.396	G
EPI_ISL_576279	hCoV-19/Mexico/COL-InDRE-76/2020	Mexico	Colima	2020-08-24	B.1.558	G
EPI_ISL_730127	hCoV-19/Mexico/BCN-ALSR-4762/2020	Mexico	Baja California	2020-08-24	B.1.232	G
EPI_ISL_730128	hCoV-19/Mexico/BCN-ALSR-4766/2020	Mexico	Baja California	2020-08-24	B.1.232	G
EPI_ISL_730130	hCoV-19/Mexico/BCN-ALSR-4770/2020	Mexico	Baja California	2020-08-24	B.1	G
EPI_ISL_837603	hCoV-19/Mexico/CMX-INER-0213/2020	Mexico	Mexico City	2020-08-24	B.1	G
EPI_ISL_1531867	hCoV-19/Mexico/BCN-ALSR-8403/2020	Mexico	Baja California	2020-08-24	B.1.232	G
EPI_ISL_4219685	hCoV-19/Mexico/CMX-INMEGEN-03-10-03/2020	Mexico	Mexico City	2020-08-24	B.1.243	G
EPI_ISL_4220108	hCoV-19/Mexico/CMX-INMEGEN-04-07-354/2020	Mexico	Mexico City	2020-08-24	B.1.243	G
EPI_ISL_4220109	hCoV-19/Mexico/CMX-INMEGEN-04-07-356/2020	Mexico	Mexico City	2020-08-24	B.1.243	G
EPI_ISL_4220110	hCoV-19/Mexico/CMX-INMEGEN-04-07-357/2020	Mexico	Mexico City	2020-08-24	B.1.1.518	GR
EPI_ISL_4220111	hCoV-19/Mexico/CMX-INMEGEN-04-07-358/2020	Mexico	Mexico City	2020-08-24	B.1.1.222	GR
EPI_ISL_4220112	hCoV-19/Mexico/CMX-INMEGEN-04-07-360/2020	Mexico	Mexico City	2020-08-24	B.1.1.222	GR
EPI_ISL_4220113	hCoV-19/Mexico/CMX-INMEGEN-04-07-361/2020	Mexico	Mexico City	2020-08-24	B.1.1.222	GR
EPI_ISL_4220114	hCoV-19/Mexico/CMX-INMEGEN-04-07-362/2020	Mexico	Mexico City	2020-08-24	B.1.1.222	GR
EPI_ISL_4220116	hCoV-19/Mexico/CMX-INMEGEN-04-07-364/2020	Mexico	Mexico City	2020-08-24	B.1.243	G
EPI_ISL_4220117	hCoV-19/Mexico/CMX-INMEGEN-04-07-365/2020	Mexico	Mexico City	2020-08-24	B.1.243	G
EPI_ISL_576268	hCoV-19/Mexico/HID-InDRE-65/2020	Mexico	Hidalgo	2020-08-25	B.1.1.222	GR
EPI_ISL_730129	hCoV-19/Mexico/BCN-ALSR-4768/2020	Mexico	Baja California	2020-08-25	B.1	G
EPI_ISL_730132	hCoV-19/Mexico/BCN-ALSR-4772/2020	Mexico	Baja California	2020-08-25	B.1.2	GH
EPI_ISL_730133	hCoV-19/Mexico/BCN-ALSR-4774/2020	Mexico	Baja California	2020-08-25	B.1	G
EPI_ISL_730134	hCoV-19/Mexico/BCN-ALSR-4775/2020	Mexico	Baja California	2020-08-25	B.1.324	GH
EPI_ISL_730135	hCoV-19/Mexico/BCN-ALSR-4777/2020	Mexico	Baja California	2020-08-25	B.1.1.93	GR
EPI_ISL_730215	hCoV-19/Mexico/BCN-ALSR-4926/2020	Mexico	Baja California	2020-08-25	B.1.397	G
EPI_ISL_730216	hCoV-19/Mexico/BCN-ALSR-4927/2020	Mexico	Baja California	2020-08-25	B.1.397	G
EPI_ISL_730217	hCoV-19/Mexico/BCN-ALSR-4928/2020	Mexico	Baja California	2020-08-25	B.1.397	G
EPI_ISL_730218	hCoV-19/Mexico/BCN-ALSR-4929/2020	Mexico	Baja California	2020-08-25	B.1.397	G
EPI_ISL_837807	hCoV-19/Mexico/CMX-INER-0214/2020	Mexico	Mexico City	2020-08-25	B.1	G
EPI_ISL_837808	hCoV-19/Mexico/CMX-INER-0215/2020	Mexico	Mexico City	2020-08-25	B.1	G
EPI_ISL_4220125	hCoV-19/Mexico/CMX-INMEGEN-04-07-376/2020	Mexico	Mexico City	2020-08-25	B.1.564	GH
EPI_ISL_730219	hCoV-19/Mexico/BCN-ALSR-4934/2020	Mexico	Baja California	2020-08-26	B.1	G
EPI_ISL_730220	hCoV-19/Mexico/BCN-ALSR-4935/2020	Mexico	Baja California	2020-08-26	B.1.1.222	GR
EPI_ISL_1238789	hCoV-19/Mexico/GUA-14_LA_FB_05_0336/2020	Mexico	Guanajuato	2020-08-26	B.1.1	GR
EPI_ISL_1238790	hCoV-19/Mexico/GUA-20_LA_FB_05_0345/2020	Mexico	Guanajuato	2020-08-26	B.1.1	GR
EPI_ISL_1238791	hCoV-19/Mexico/GUA-26_LA_FB_05_0353/2020	Mexico	Guanajuato	2020-08-26	B.1.1.322	GR
EPI_ISL_1531823	hCoV-19/Mexico/BCN-ALSR-8359/2020	Mexico	Baja California	2020-08-26	B.1.561	G
EPI_ISL_1531868	hCoV-19/Mexico/BCN-ALSR-8404/2020	Mexico	Baja California	2020-08-26	B.1	G
EPI_ISL_1531869	hCoV-19/Mexico/BCN-ALSR-8405/2020	Mexico	Baja California	2020-08-26	B.1.1.432	GR
EPI_ISL_1531870	hCoV-19/Mexico/BCN-ALSR-8406/2020	Mexico	Baja California	2020-08-26	B.1.241	G
EPI_ISL_1531871	hCoV-19/Mexico/BCN-ALSR-8407/2020	Mexico	Baja California	2020-08-26	B.1.241	G
EPI_ISL_1531872	hCoV-19/Mexico/BCN-ALSR-8408/2020	Mexico	Baja California	2020-08-26	B.1	G
EPI_ISL_4219723	hCoV-19/Mexico/CMX-INMEGEN-03-10-63/2020	Mexico	Mexico City	2020-08-26	B.1.1.222	GR
EPI_ISL_4219737	hCoV-19/Mexico/CMX-INMEGEN-03-11-99/2020	Mexico	Mexico City	2020-08-26	B.1.1.222	GR
EPI_ISL_4219738	hCoV-19/Mexico/CMX-INMEGEN-03-11-100/2020	Mexico	Mexico City	2020-08-26	B.1.1.222	GR
EPI_ISL_837809	hCoV-19/Mexico/CMX-INER-0216/2020	Mexico	Mexico City	2020-08-27	B.1.243	G
EPI_ISL_4219740	hCoV-19/Mexico/CMX-INMEGEN-03-11-102/2020	Mexico	Mexico City	2020-08-27	B.1.1.222	GR
EPI_ISL_747242	hCoV-19/Mexico/BCN-CICESE-BC2/2020	Mexico	Baja California	2020-08-28	B.1	G
EPI_ISL_837602	hCoV-19/Mexico/CMX-INER-0217/2020	Mexico	Mexico City	2020-08-28	B.1.1	GR
EPI_ISL_4219707	hCoV-19/Mexico/CMX-INMEGEN-03-10-43/2020	Mexico	Mexico City	2020-08-28	B.1.609	G
EPI_ISL_4219713	hCoV-19/Mexico/CMX-INMEGEN-03-10-51/2020	Mexico	Mexico City	2020-08-28	B.1.1.222	GR
EPI_ISL_4219726	hCoV-19/Mexico/CMX-INMEGEN-03-10-71/2020	Mexico	Mexico City	2020-08-28	B.1.1	GR
EPI_ISL_730221	hCoV-19/Mexico/BCN-ALSR-4937/2020	Mexico	Baja California	2020-08-31	B.1.397	G
EPI_ISL_1531873	hCoV-19/Mexico/BCN-ALSR-8409/2020	Mexico	Baja California	2020-08-31	B.1.241	G
EPI_ISL_1531874	hCoV-19/Mexico/BCN-ALSR-8410/2020	Mexico	Baja California	2020-08-31	B.1	G
EPI_ISL_1531875	hCoV-19/Mexico/BCN-ALSR-8411/2020	Mexico	Baja California	2020-08-31	B.1.241	G
EPI_ISL_1531876	hCoV-19/Mexico/BCN-ALSR-8412/2020	Mexico	Baja California	2020-09-01	B.1.243	G
EPI_ISL_1531877	hCoV-19/Mexico/BCN-ALSR-8413/2020	Mexico	Baja California	2020-09-01	B.1.397	G
EPI_ISL_837810	hCoV-19/Mexico/CMX-INER-0218/2020	Mexico	Mexico City	2020-09-02	B.1.1.512	GR
EPI_ISL_837811	hCoV-19/Mexico/CMX-INER-0219/2020	Mexico	Mexico City	2020-09-02	B.1.415	G
EPI_ISL_1238792	hCoV-19/Mexico/GUA-31_LA_FB_05_0401/2020	Mexico	Guanajuato	2020-09-02	B.1.1	GR
EPI_ISL_1238793	hCoV-19/Mexico/GUA-35_LA_FB_05_0403/2020	Mexico	Guanajuato	2020-09-02	B.1.1.322	GR
EPI_ISL_1531878	hCoV-19/Mexico/BCN-ALSR-8414/2020	Mexico	Baja California	2020-09-02	B.1.561	G
EPI_ISL_1531879	hCoV-19/Mexico/BCN-ALSR-8415/2020	Mexico	Baja California	2020-09-02	B.1.400	G
EPI_ISL_1531880	hCoV-19/Mexico/BCN-ALSR-8416/2020	Mexico	Baja California	2020-09-02	B.1.561	G
EPI_ISL_1531881	hCoV-19/Mexico/BCN-ALSR-8417/2020	Mexico	Baja California	2020-09-02	B.1.241	G
EPI_ISL_1531882	hCoV-19/Mexico/BCN-ALSR-8418/2020	Mexico	Baja California	2020-09-02	B.1.232	G
EPI_ISL_837812	hCoV-19/Mexico/CMX-INER-0220/2020	Mexico	Mexico City	2020-09-03	B.1.1.432	GR
EPI_ISL_837813	hCoV-19/Mexico/CMX-INER-0221/2020	Mexico	Mexico City	2020-09-03	B.1	G
EPI_ISL_837814	hCoV-19/Mexico/CMX-INER-0222/2020	Mexico	Mexico City	2020-09-03	B.1.551	G
EPI_ISL_1531883	hCoV-19/Mexico/BCN-ALSR-8419/2020	Mexico	Baja California	2020-09-03	B.1.232	G
EPI_ISL_1531884	hCoV-19/Mexico/BCN-ALSR-8420/2020	Mexico	Baja California	2020-09-03	B.1	G
EPI_ISL_1531885	hCoV-19/Mexico/BCN-ALSR-8421/2020	Mexico	Baja California	2020-09-03	B.1.399	G
EPI_ISL_1531886	hCoV-19/Mexico/BCN-ALSR-8422/2020	Mexico	Baja California	2020-09-03	B.1	G
EPI_ISL_1531887	hCoV-19/Mexico/BCN-ALSR-8423/2020	Mexico	Baja California	2020-09-03	B.1.561	G
EPI_ISL_1531888	hCoV-19/Mexico/BCN-ALSR-8424/2020	Mexico	Baja California	2020-09-03	B.1.400	G
EPI_ISL_1531889	hCoV-19/Mexico/BCN-ALSR-8425/2020	Mexico	Baja California	2020-09-03	B.1.399	G
EPI_ISL_2839238	hCoV-19/Mexico/CMX-INER-IBT-0280/2020	Mexico	Mexico City	2020-09-03	B.1.1.222	GR
EPI_ISL_2839240	hCoV-19/Mexico/CMX-INER-IBT-0281/2020	Mexico	Mexico City	2020-09-03	B.1.1.222	GR
EPI_ISL_4219719	hCoV-19/Mexico/CMX-INMEGEN-03-10-59/2020	Mexico	Mexico City	2020-09-03	B.1.243	G
EPI_ISL_4219724	hCoV-19/Mexico/CMX-INMEGEN-03-10-67/2020	Mexico	Mexico City	2020-09-03	B.1.243	G
EPI_ISL_4219728	hCoV-19/Mexico/CMX-INMEGEN-03-10-75/2020	Mexico	Mexico City	2020-09-03	B.1.243	G
EPI_ISL_1531890	hCoV-19/Mexico/BCN-ALSR-8426/2020	Mexico	Baja California	2020-09-04	B.1.609	G
EPI_ISL_1531891	hCoV-19/Mexico/BCN-ALSR-8427/2020	Mexico	Baja California	2020-09-04	B.1.400	G
EPI_ISL_2839263	hCoV-19/Mexico/CMX-INER-IBT-0293/2020	Mexico	Mexico City	2020-09-04	B.1.1.322	GR
EPI_ISL_2839257	hCoV-19/Mexico/CMX-INER-IBT-0290/2020	Mexico	Mexico City	2020-09-05	B.1.1.222	GR
EPI_ISL_2839265	hCoV-19/Mexico/CMX-INER-IBT-0294/2020	Mexico	Mexico City	2020-09-05	B.1.609	G
EPI_ISL_2839267	hCoV-19/Mexico/CMX-INER-IBT-0295/2020	Mexico	Mexico City	2020-09-05	B.1.1.322	GR
EPI_ISL_4219691	hCoV-19/Mexico/CMX-INMEGEN-03-10-13/2020	Mexico	Mexico City	2020-09-05	B.1.1	GR
EPI_ISL_4219696	hCoV-19/Mexico/CMX-INMEGEN-03-10-21/2020	Mexico	Mexico City	2020-09-05	B.1.243	G
EPI_ISL_4219700	hCoV-19/Mexico/CMX-INMEGEN-03-10-29/2020	Mexico	Mexico City	2020-09-05	B.1.1.316	GR
EPI_ISL_2839255	hCoV-19/Mexico/CMX-INER-IBT-0289/2020	Mexico	Mexico City	2020-09-06	B.1.1	GR
EPI_ISL_2839259	hCoV-19/Mexico/CMX-INER-IBT-0291/2020	Mexico	Mexico City	2020-09-06	B.1.1	GR
EPI_ISL_658901	hCoV-19/Mexico/GRO-InDRE-93/2020	Mexico	Guerrero	2020-09-07	B.1.1	GR
EPI_ISL_1531892	hCoV-19/Mexico/BCN-ALSR-8428/2020	Mexico	Baja California	2020-09-07	B.1.561	G
EPI_ISL_2835490	hCoV-19/Mexico/BCN-SEARCH-103031/2020	Mexico	Baja California	2020-09-07	B.1	G
EPI_ISL_2839241	hCoV-19/Mexico/CMX-INER-IBT-0282/2020	Mexico	Mexico City	2020-09-07	B.1.396	G
EPI_ISL_2839261	hCoV-19/Mexico/CMX-INER-IBT-0292/2020	Mexico	Mexico City	2020-09-07	B.1.527	G
EPI_ISL_1531893	hCoV-19/Mexico/BCN-ALSR-8429/2020	Mexico	Baja California	2020-09-08	B.1.1.222	GR
EPI_ISL_1531894	hCoV-19/Mexico/BCN-ALSR-8430/2020	Mexico	Baja California	2020-09-08	B.1.561	G
EPI_ISL_1531895	hCoV-19/Mexico/BCN-ALSR-8431/2020	Mexico	Baja California	2020-09-08	B.1.1.432	GR
EPI_ISL_1531896	hCoV-19/Mexico/BCN-ALSR-8432/2020	Mexico	Baja California	2020-09-08	B.1.243	G
EPI_ISL_1531897	hCoV-19/Mexico/BCN-ALSR-8433/2020	Mexico	Baja California	2020-09-08	B.1	G
EPI_ISL_1531898	hCoV-19/Mexico/BCN-ALSR-8434/2020	Mexico	Baja California	2020-09-08	B.1	G
EPI_ISL_1531899	hCoV-19/Mexico/BCN-ALSR-8435/2020	Mexico	Baja California	2020-09-08	B.1.561	G
EPI_ISL_1531900	hCoV-19/Mexico/BCN-ALSR-8436/2020	Mexico	Baja California	2020-09-08	B.1	G
EPI_ISL_2839243	hCoV-19/Mexico/CMX-INER-IBT-0283/2020	Mexico	Mexico City	2020-09-08	B.1.1	GR
EPI_ISL_2839245	hCoV-19/Mexico/CMX-INER-IBT-0284/2020	Mexico	Mexico City	2020-09-08	B.1.239	G
EPI_ISL_2839247	hCoV-19/Mexico/CMX-INER-IBT-0285/2020	Mexico	Mexico City	2020-09-08	B.1.1.222	GR
EPI_ISL_2839249	hCoV-19/Mexico/CMX-INER-IBT-0286/2020	Mexico	Mexico City	2020-09-08	B.1.1	GR
EPI_ISL_4219744	hCoV-19/Mexico/CMX-INMEGEN-03-11-106/2020	Mexico	Mexico City	2020-09-08	B.1	G
EPI_ISL_1091252	hCoV-19/Mexico/TAM-UANL-010/2020	Mexico	Tamaulipas	2020-09-09	B.1	GH
EPI_ISL_1091269	hCoV-19/Mexico/TAM-UANL-009/2020	Mexico	Tamaulipas	2020-09-09	B.1.243	G
EPI_ISL_2835491	hCoV-19/Mexico/BCN-SEARCH-103032/2020	Mexico	Baja California	2020-09-09	B.1.243	G
EPI_ISL_2839251	hCoV-19/Mexico/CMX-INER-IBT-0287/2020	Mexico	Mexico City	2020-09-09	B.1.1	GR
EPI_ISL_2839268	hCoV-19/Mexico/CMX-INER-IBT-0296/2020	Mexico	Mexico City	2020-09-09	B.1.1.222	GR
EPI_ISL_2839272	hCoV-19/Mexico/CMX-INER-IBT-0298/2020	Mexico	Mexico City	2020-09-09	B.1	G
EPI_ISL_2839274	hCoV-19/Mexico/CMX-INER-IBT-0299/2020	Mexico	Mexico City	2020-09-09	B.1.1.222	GR
EPI_ISL_2839276	hCoV-19/Mexico/CMX-INER-IBT-0300/2020	Mexico	Mexico City	2020-09-09	B.1.1.222	GR
EPI_ISL_2839278	hCoV-19/Mexico/CMX-INER-IBT-0301/2020	Mexico	Mexico City	2020-09-09	B.1.1.432	GR
EPI_ISL_2839280	hCoV-19/Mexico/CMX-INER-IBT-0302/2020	Mexico	Mexico City	2020-09-09	B.1.1	GR
EPI_ISL_4219704	hCoV-19/Mexico/CMX-INMEGEN-03-10-37/2020	Mexico	Mexico City	2020-09-09	B.1	GH
EPI_ISL_4219769	hCoV-19/Mexico/CMX-INMEGEN-03-11-139/2020	Mexico	Mexico City	2020-09-09	B.1	G
EPI_ISL_4219805	hCoV-19/Mexico/CMX-INMEGEN-03-11-180/2020	Mexico	Mexico City	2020-09-09	B.1.243	G
EPI_ISL_2839270	hCoV-19/Mexico/CMX-INER-IBT-0297/2020	Mexico	Mexico City	2020-09-10	B.1.1.222	GR
EPI_ISL_2839282	hCoV-19/Mexico/CMX-INER-IBT-0303/2020	Mexico	Mexico City	2020-09-10	B.1.1	GR
EPI_ISL_2839284	hCoV-19/Mexico/CMX-INER-IBT-0304/2020	Mexico	Mexico City	2020-09-10	B.1.1.432	O
EPI_ISL_2839286	hCoV-19/Mexico/CMX-INER-IBT-0305/2020	Mexico	Mexico City	2020-09-10	B.1.1.222	GR
EPI_ISL_2839287	hCoV-19/Mexico/CMX-INER-IBT-0306/2020	Mexico	Mexico City	2020-09-10	B.1.1.222	GR
EPI_ISL_2839289	hCoV-19/Mexico/CMX-INER-IBT-0307/2020	Mexico	Mexico City	2020-09-10	B.1.1	GR
EPI_ISL_2839291	hCoV-19/Mexico/CMX-INER-IBT-0308/2020	Mexico	Mexico City	2020-09-10	B.1.1	GR
EPI_ISL_2839295	hCoV-19/Mexico/CMX-INER-IBT-0310/2020	Mexico	Mexico City	2020-09-11	B.1.561	G
EPI_ISL_2839297	hCoV-19/Mexico/CMX-INER-IBT-0311/2020	Mexico	Mexico City	2020-09-11	B.1.1.222	GR
EPI_ISL_2839299	hCoV-19/Mexico/CMX-INER-IBT-0312/2020	Mexico	Mexico City	2020-09-11	B.1.1	GR
EPI_ISL_2839301	hCoV-19/Mexico/CMX-INER-IBT-0313/2020	Mexico	Mexico City	2020-09-11	B.1.1.222	GR
EPI_ISL_2839303	hCoV-19/Mexico/CMX-INER-IBT-0314/2020	Mexico	Mexico City	2020-09-11	B.1.1	GR
EPI_ISL_2839305	hCoV-19/Mexico/CMX-INER-IBT-0315/2020	Mexico	Mexico City	2020-09-11	B.1	G
EPI_ISL_1091264	hCoV-19/Mexico/TAM-UANL-003/2020	Mexico	Tamaulipas	2020-09-12	B.1.558	G
EPI_ISL_4219735	hCoV-19/Mexico/CMX-INMEGEN-03-10-91/2020	Mexico	Mexico City	2020-09-12	B.1.1	GR
EPI_ISL_2839307	hCoV-19/Mexico/CMX-INER-IBT-0316/2020	Mexico	Mexico City	2020-09-13	B.1.397	G
EPI_ISL_2839309	hCoV-19/Mexico/CMX-INER-IBT-0317/2020	Mexico	Mexico City	2020-09-13	B.1.398	G
EPI_ISL_2839311	hCoV-19/Mexico/CMX-INER-IBT-0318/2020	Mexico	Mexico City	2020-09-14	B.1.189	G
EPI_ISL_2839314	hCoV-19/Mexico/CMX-INER-IBT-0319/2020	Mexico	Mexico City	2020-09-14	B.1.1	GR
EPI_ISL_2839315	hCoV-19/Mexico/CMX-INER-IBT-0320/2020	Mexico	Mexico City	2020-09-14	B.1	G
EPI_ISL_3758008	hCoV-19/Mexico/CMX-INER-IBT-0444/2020	Mexico	Mexico City	2020-09-14	B.1.1	GR
EPI_ISL_3758009	hCoV-19/Mexico/CMX-INER-IBT-0445/2020	Mexico	Mexico City	2020-09-14	B.1.1.222	GR
EPI_ISL_4219755	hCoV-19/Mexico/CMX-INMEGEN-03-11-117/2020	Mexico	Mexico City	2020-09-14	B.1.1	GR
EPI_ISL_3758010	hCoV-19/Mexico/CMX-INER-IBT-0446/2020	Mexico	Mexico City	2020-09-16	B.1	G
EPI_ISL_1091274	hCoV-19/Mexico/TAM-UANL-020/2020	Mexico	Tamaulipas	2020-09-17	B.1.558	G
EPI_ISL_1531901	hCoV-19/Mexico/BCN-ALSR-8437/2020	Mexico	Baja California	2020-09-17	B.1	G
EPI_ISL_1531903	hCoV-19/Mexico/BCN-ALSR-8439/2020	Mexico	Baja California	2020-09-17	B.1.561	G
EPI_ISL_3758011	hCoV-19/Mexico/CMX-INER-IBT-0447/2020	Mexico	Mexico City	2020-09-17	B.1.1.222	GR
EPI_ISL_3758012	hCoV-19/Mexico/CMX-INER-IBT-0448/2020	Mexico	Mexico City	2020-09-17	B.1.189	G
EPI_ISL_3758013	hCoV-19/Mexico/CMX-INER-IBT-0449/2020	Mexico	Mexico City	2020-09-17	B.1.1.222	GR
EPI_ISL_1531902	hCoV-19/Mexico/BCN-ALSR-8438/2020	Mexico	Baja California	2020-09-17	B.1.427	GH	Epsilon
EPI_ISL_1091260	hCoV-19/Mexico/TAM-UANL-019/2020	Mexico	Tamaulipas	2020-09-18	B.1.1	GR
EPI_ISL_3758014	hCoV-19/Mexico/CMX-INER-IBT-0450/2020	Mexico	Mexico City	2020-09-18	B.1.1.222	GR
EPI_ISL_4219752	hCoV-19/Mexico/CMX-INMEGEN-03-11-114/2020	Mexico	Mexico City	2020-09-18	B.1.1	GR
EPI_ISL_3758015	hCoV-19/Mexico/CMX-INER-IBT-0451/2020	Mexico	Mexico City	2020-09-19	B.1	G
EPI_ISL_3758016	hCoV-19/Mexico/CMX-INER-IBT-0452/2020	Mexico	Mexico City	2020-09-19	B.1.189	G
EPI_ISL_4219686	hCoV-19/Mexico/CMX-INMEGEN-03-10-04/2020	Mexico	Mexico City	2020-09-19	B.1	GH
EPI_ISL_747243	hCoV-19/Mexico/BCN-CICESE-BC5/2020	Mexico	Baja California	2020-09-21	B.1.397	G
EPI_ISL_3758017	hCoV-19/Mexico/CMX-INER-IBT-0453/2020	Mexico	Mexico City	2020-09-21	B.1.239	G
EPI_ISL_1531904	hCoV-19/Mexico/BCN-ALSR-8440/2020	Mexico	Baja California	2020-09-22	B.1.561	G
EPI_ISL_1531905	hCoV-19/Mexico/BCN-ALSR-8441/2020	Mexico	Baja California	2020-09-22	B.1.561	G
EPI_ISL_2937904	hCoV-19/Mexico/AGU-InDRE_FB18599_S4467/2020	Mexico	Aguascalientes	2020-09-22	AY.100	GK	Delta
EPI_ISL_3758018	hCoV-19/Mexico/CMX-INER-IBT-0454/2020	Mexico	Mexico City	2020-09-22	B.1.1	GR
EPI_ISL_3758019	hCoV-19/Mexico/CMX-INER-IBT-0455/2020	Mexico	Mexico City	2020-09-22	B.1.1.222	G
EPI_ISL_3758020	hCoV-19/Mexico/CMX-INER-IBT-0456/2020	Mexico	Mexico City	2020-09-22	B.1.1.222	GR
EPI_ISL_4219731	hCoV-19/Mexico/CMX-INMEGEN-03-10-79/2020	Mexico	Mexico City	2020-09-22	B.1.1.222	GR
EPI_ISL_1531906	hCoV-19/Mexico/BCN-ALSR-8442/2020	Mexico	Baja California	2020-09-23	B.1	G
EPI_ISL_1531907	hCoV-19/Mexico/BCN-ALSR-8443/2020	Mexico	Baja California	2020-09-23	B.1.232	G
EPI_ISL_1531913	hCoV-19/Mexico/BCN-ALSR-8450/2020	Mexico	Baja California	2020-09-23	B.1	G
EPI_ISL_1531914	hCoV-19/Mexico/BCN-ALSR-8451/2020	Mexico	Baja California	2020-09-23	B.1.243	G
EPI_ISL_1531915	hCoV-19/Mexico/BCN-ALSR-8452/2020	Mexico	Baja California	2020-09-23	B.1	G
EPI_ISL_1531916	hCoV-19/Mexico/BCN-ALSR-8453/2020	Mexico	Baja California	2020-09-23	B.1	G
EPI_ISL_1531925	hCoV-19/Mexico/BCN-ALSR-8462/2020	Mexico	Baja California	2020-09-23	B.1.232	G
EPI_ISL_1531934	hCoV-19/Mexico/BCN-ALSR-8471/2020	Mexico	Baja California	2020-09-23	B.1.232	G
EPI_ISL_3758021	hCoV-19/Mexico/CMX-INER-IBT-0457/2020	Mexico	Mexico City	2020-09-23	B.1.241	G
EPI_ISL_4219733	hCoV-19/Mexico/CMX-INMEGEN-03-10-87/2020	Mexico	Mexico City	2020-09-23	B.1.1	GR
EPI_ISL_1531918	hCoV-19/Mexico/BCN-ALSR-8455/2020	Mexico	Baja California	2020-09-24	B.1.561	G
EPI_ISL_1531926	hCoV-19/Mexico/BCN-ALSR-8463/2020	Mexico	Baja California	2020-09-24	B.1.1.403	GR
EPI_ISL_3023835	hCoV-19/Mexico/YUC-NYGC-38495-20/2020	Mexico	Yucatan	2020-09-24	B.1.1	GR
EPI_ISL_3758022	hCoV-19/Mexico/CMX-INER-IBT-0458/2020	Mexico	Mexico City	2020-09-24	B.1.1.222	GR
EPI_ISL_3758023	hCoV-19/Mexico/CMX-INER-IBT-0459/2020	Mexico	Mexico City	2020-09-24	B.1.1	GR
EPI_ISL_3758024	hCoV-19/Mexico/CMX-INER-IBT-0460/2020	Mexico	Mexico City	2020-09-24	B.1.402	G
EPI_ISL_1531919	hCoV-19/Mexico/BCN-ALSR-8456/2020	Mexico	Baja California	2020-09-25	B.1	G
EPI_ISL_1531927	hCoV-19/Mexico/BCN-ALSR-8464/2020	Mexico	Baja California	2020-09-25	B.1.561	G
EPI_ISL_2835492	hCoV-19/Mexico/BCN-SEARCH-103034/2020	Mexico	Baja California	2020-09-25	B.1.1	GR
EPI_ISL_3758026	hCoV-19/Mexico/CMX-INER-IBT-0462/2020	Mexico	Mexico City	2020-09-25	B.1.1.222	GR
EPI_ISL_3758028	hCoV-19/Mexico/CMX-INER-IBT-0464/2020	Mexico	Mexico City	2020-09-25	B.1.1.222	GR
EPI_ISL_3758029	hCoV-19/Mexico/CMX-INER-IBT-0465/2020	Mexico	Mexico City	2020-09-25	B.1.243	G
EPI_ISL_3758034	hCoV-19/Mexico/CMX-INER-IBT-0470/2020	Mexico	Mexico City	2020-09-26	B.1.400	G
EPI_ISL_1531908	hCoV-19/Mexico/BCN-ALSR-8444/2020	Mexico	Baja California	2020-09-28	B.1	G
EPI_ISL_1531909	hCoV-19/Mexico/BCN-ALSR-8445/2020	Mexico	Baja California	2020-09-28	B.1	G
EPI_ISL_1531917	hCoV-19/Mexico/BCN-ALSR-8454/2020	Mexico	Baja California	2020-09-28	B.1.243	G
EPI_ISL_1531920	hCoV-19/Mexico/BCN-ALSR-8457/2020	Mexico	Baja California	2020-09-28	B.1	G
EPI_ISL_1531922	hCoV-19/Mexico/BCN-ALSR-8459/2020	Mexico	Baja California	2020-09-28	B.1	G
EPI_ISL_1531923	hCoV-19/Mexico/BCN-ALSR-8460/2020	Mexico	Baja California	2020-09-28	B.1	G
EPI_ISL_2835493	hCoV-19/Mexico/BCN-SEARCH-103035/2020	Mexico	Baja California	2020-09-28	B.1.1.432	GR
EPI_ISL_3758030	hCoV-19/Mexico/CMX-INER-IBT-0466/2020	Mexico	Mexico City	2020-09-28	B.1.1.222	GR
EPI_ISL_3758031	hCoV-19/Mexico/CMX-INER-IBT-0467/2020	Mexico	Mexico City	2020-09-28	B.1.1.222	GR
EPI_ISL_3758035	hCoV-19/Mexico/CMX-INER-IBT-0471/2020	Mexico	Mexico City	2020-09-28	B.1.1.222	G
EPI_ISL_3758037	hCoV-19/Mexico/CMX-INER-IBT-0473/2020	Mexico	Mexico City	2020-09-28	B.1.1.432	GR
EPI_ISL_4219689	hCoV-19/Mexico/CMX-INMEGEN-03-10-08/2020	Mexico	Mexico City	2020-09-28	B.1.1.222	GR
EPI_ISL_3758032	hCoV-19/Mexico/CMX-INER-IBT-0468/2020	Mexico	Mexico City	2020-09-29	B.1.609	G
EPI_ISL_3758033	hCoV-19/Mexico/CMX-INER-IBT-0469/2020	Mexico	Mexico City	2020-09-29	B.1.1	GR
EPI_ISL_3758036	hCoV-19/Mexico/CMX-INER-IBT-0472/2020	Mexico	Mexico City	2020-09-29	B.1.1.222	G
EPI_ISL_3758038	hCoV-19/Mexico/CMX-INER-IBT-0474/2020	Mexico	Mexico City	2020-09-29	B.1.1.222	GR
EPI_ISL_2839331	hCoV-19/Mexico/CMX-INER-IBT-0328/2020	Mexico	Mexico City	2020-09-30	B.1.1	GR
EPI_ISL_2839335	hCoV-19/Mexico/CMX-INER-IBT-0330/2020	Mexico	Mexico City	2020-09-30	B.1.369	GH
EPI_ISL_2839346	hCoV-19/Mexico/CMX-INER-IBT-0336/2020	Mexico	Mexico City	2020-09-30	B.1.1.316	GR
EPI_ISL_2839333	hCoV-19/Mexico/CMX-INER-IBT-0329/2020	Mexico	Mexico City	2020-10-01	B.1.1.222	GR
EPI_ISL_2839336	hCoV-19/Mexico/CMX-INER-IBT-0331/2020	Mexico	Mexico City	2020-10-01	B.1.1.222	GR
EPI_ISL_2839340	hCoV-19/Mexico/CMX-INER-IBT-0333/2020	Mexico	Mexico City	2020-10-01	B.1.400	G
EPI_ISL_2839344	hCoV-19/Mexico/CMX-INER-IBT-0335/2020	Mexico	Mexico City	2020-10-01	B.1.1	GR
EPI_ISL_1091270	hCoV-19/Mexico/TAM-UANL-011/2020	Mexico	Tamaulipas	2020-10-02	B.1.1	GR
EPI_ISL_1531912	hCoV-19/Mexico/BCN-ALSR-8448/2020	Mexico	Baja California	2020-10-02	B.1.232	G
EPI_ISL_1531921	hCoV-19/Mexico/BCN-ALSR-8458/2020	Mexico	Baja California	2020-10-02	B.1	G
EPI_ISL_1531924	hCoV-19/Mexico/BCN-ALSR-8461/2020	Mexico	Baja California	2020-10-02	B.1	G
EPI_ISL_2839342	hCoV-19/Mexico/CMX-INER-IBT-0334/2020	Mexico	Mexico City	2020-10-02	B.1.1.222	GR
EPI_ISL_2839350	hCoV-19/Mexico/CMX-INER-IBT-0338/2020	Mexico	Mexico City	2020-10-02	B.1.1.222	GR
EPI_ISL_3758027	hCoV-19/Mexico/CMX-INER-IBT-0463/2020	Mexico	Mexico City	2020-10-02	B.1.1.222	G
EPI_ISL_1091271	hCoV-19/Mexico/TAM-UANL-012/2020	Mexico	Tamaulipas	2020-10-03	B.1.558	G
EPI_ISL_2839327	hCoV-19/Mexico/CMX-INER-IBT-0326/2020	Mexico	Mexico City	2020-10-05	B.1	G
EPI_ISL_2839338	hCoV-19/Mexico/CMX-INER-IBT-0332/2020	Mexico	Mexico City	2020-10-05	B.1.1	GR
EPI_ISL_2839348	hCoV-19/Mexico/CMX-INER-IBT-0337/2020	Mexico	Mexico City	2020-10-05	B.1.1.222	GR
EPI_ISL_2839352	hCoV-19/Mexico/CMX-INER-IBT-0339/2020	Mexico	Mexico City	2020-10-05	B.1.1	GR
EPI_ISL_2839317	hCoV-19/Mexico/CMX-INER-IBT-0321/2020	Mexico	Mexico City	2020-10-06	B.1.1.222	GR
EPI_ISL_2839319	hCoV-19/Mexico/CMX-INER-IBT-0322/2020	Mexico	Mexico City	2020-10-06	B.1.1	GR
EPI_ISL_2839321	hCoV-19/Mexico/CMX-INER-IBT-0323/2020	Mexico	Mexico City	2020-10-06	B.1.1.222	GR
EPI_ISL_2839323	hCoV-19/Mexico/CMX-INER-IBT-0324/2020	Mexico	Mexico City	2020-10-06	B.1.1.222	GR
EPI_ISL_2839325	hCoV-19/Mexico/CMX-INER-IBT-0325/2020	Mexico	Mexico City	2020-10-06	B.1	G
EPI_ISL_2839329	hCoV-19/Mexico/CMX-INER-IBT-0327/2020	Mexico	Mexico City	2020-10-06	B.1.1.222	GR
EPI_ISL_3758042	hCoV-19/Mexico/CMX-INER-IBT-0478/2020	Mexico	Mexico City	2020-10-07	B.1.1.316	GR
EPI_ISL_3758043	hCoV-19/Mexico/CMX-INER-IBT-0479/2020	Mexico	Mexico City	2020-10-07	B.1	G
EPI_ISL_3758044	hCoV-19/Mexico/CMX-INER-IBT-0480/2020	Mexico	Mexico City	2020-10-07	B.1.1.222	GR
EPI_ISL_3758045	hCoV-19/Mexico/CMX-INER-IBT-0481/2020	Mexico	Mexico City	2020-10-07	B.1.2	GH
EPI_ISL_4219690	hCoV-19/Mexico/CMX-INMEGEN-03-10-12/2020	Mexico	Mexico City	2020-10-07	B.1.1.222	GR
EPI_ISL_4219695	hCoV-19/Mexico/CMX-INMEGEN-03-10-20/2020	Mexico	Mexico City	2020-10-07	B.1.1	GR
EPI_ISL_1531910	hCoV-19/Mexico/BCN-ALSR-8446/2020	Mexico	Baja California	2020-10-08	B.1.561	G
EPI_ISL_1531911	hCoV-19/Mexico/BCN-ALSR-8447/2020	Mexico	Baja California	2020-10-08	B.1	G
EPI_ISL_3758025	hCoV-19/Mexico/CMX-INER-IBT-0461/2020	Mexico	Mexico City	2020-10-08	B.1.1	GR
EPI_ISL_3758039	hCoV-19/Mexico/CMX-INER-IBT-0475/2020	Mexico	Mexico City	2020-10-08	B.1.1.222	GR
EPI_ISL_3758040	hCoV-19/Mexico/CMX-INER-IBT-0476/2020	Mexico	Mexico City	2020-10-08	B.1	G
EPI_ISL_3758041	hCoV-19/Mexico/CMX-INER-IBT-0477/2020	Mexico	Mexico City	2020-10-08	B.1	G
EPI_ISL_4219808	hCoV-19/Mexico/CMX-INMEGEN-03-11-183/2020	Mexico	Mexico City	2020-10-08	B.1.1.316	G
EPI_ISL_2839363	hCoV-19/Mexico/CMX-INER-IBT-0345/2020	Mexico	Mexico City	2020-10-09	B.1.1.222	GR
EPI_ISL_2839367	hCoV-19/Mexico/CMX-INER-IBT-0347/2020	Mexico	Mexico City	2020-10-09	B.1.1.222	GR
EPI_ISL_2839369	hCoV-19/Mexico/CMX-INER-IBT-0348/2020	Mexico	Mexico City	2020-10-09	B.1.1.222	GR
EPI_ISL_2839371	hCoV-19/Mexico/CMX-INER-IBT-0349/2020	Mexico	Mexico City	2020-10-09	B.1.609	G
EPI_ISL_2839373	hCoV-19/Mexico/CMX-INER-IBT-0350/2020	Mexico	Mexico City	2020-10-09	B.1	G
EPI_ISL_2839353	hCoV-19/Mexico/CMX-INER-IBT-0340/2020	Mexico	Mexico City	2020-10-10	B.1	G
EPI_ISL_2839359	hCoV-19/Mexico/CMX-INER-IBT-0343/2020	Mexico	Mexico City	2020-10-10	B.1.1.222	GR
EPI_ISL_2839361	hCoV-19/Mexico/CMX-INER-IBT-0344/2020	Mexico	Mexico City	2020-10-10	B.1.1.222	GR
EPI_ISL_2839365	hCoV-19/Mexico/CMX-INER-IBT-0346/2020	Mexico	Mexico City	2020-10-10	B.1	G
EPI_ISL_4219759	hCoV-19/Mexico/CMX-INMEGEN-03-11-121/2020	Mexico	Mexico City	2020-10-10	B.1.1.222	GR
EPI_ISL_1091273	hCoV-19/Mexico/TAM-UANL-018/2020	Mexico	Tamaulipas	2020-10-11	B.1.558	G
EPI_ISL_2839355	hCoV-19/Mexico/CMX-INER-IBT-0341/2020	Mexico	Mexico City	2020-10-11	B.1	G
EPI_ISL_2839357	hCoV-19/Mexico/CMX-INER-IBT-0342/2020	Mexico	Mexico City	2020-10-11	B.1	G
EPI_ISL_1091263	hCoV-19/Mexico/TAM-UANL-001/2020	Mexico	Tamaulipas	2020-10-12	B.1.243	G
EPI_ISL_1137477	hCoV-19/Mexico/CMX-INMEGEN-02-10-23-GRO/2020	Mexico	Mexico City	2020-10-12	B.1	G
EPI_ISL_2839375	hCoV-19/Mexico/CMX-INER-IBT-0351/2020	Mexico	Mexico City	2020-10-12	B.1	G
EPI_ISL_2839380	hCoV-19/Mexico/CMX-INER-IBT-0353/2020	Mexico	Mexico City	2020-10-12	B.1.1.222	GR
EPI_ISL_2839382	hCoV-19/Mexico/CMX-INER-IBT-0354/2020	Mexico	Mexico City	2020-10-12	B.1.243	G
EPI_ISL_3758047	hCoV-19/Mexico/CMX-INER-IBT-0483/2020	Mexico	Mexico City	2020-10-12	B.1	G
EPI_ISL_4219692	hCoV-19/Mexico/CMX-INMEGEN-03-10-14/2020	Mexico	Mexico City	2020-10-12	B.1.1.222	GR
EPI_ISL_4219697	hCoV-19/Mexico/CMX-INMEGEN-03-10-22/2020	Mexico	Mexico City	2020-10-12	B.1.1	GR
EPI_ISL_4219701	hCoV-19/Mexico/CMX-INMEGEN-03-10-30/2020	Mexico	Mexico City	2020-10-12	B.1	G
EPI_ISL_4219705	hCoV-19/Mexico/CMX-INMEGEN-03-10-38/2020	Mexico	Mexico City	2020-10-12	B.1.1.222	GR
EPI_ISL_4496578	hCoV-19/Mexico/CMX-INER-IBT-0624/2020	Mexico	Mexico City	2020-10-12	B.1	G
EPI_ISL_913920	hCoV-19/Mexico/VER-InDRE_116/2020	Mexico	Veracruz	2020-10-13	B.1	G
EPI_ISL_913921	hCoV-19/Mexico/VER-InDRE_117/2020	Mexico	Veracruz	2020-10-13	B.1.1.432	GR
EPI_ISL_913923	hCoV-19/Mexico/TAM-InDRE_119/2020	Mexico	Tamaulipas	2020-10-13	B.1	GH
EPI_ISL_4219710	hCoV-19/Mexico/CMX-INMEGEN-03-10-46/2020	Mexico	Mexico City	2020-10-13	B.1.2	GH
EPI_ISL_4496579	hCoV-19/Mexico/CMX-INER-IBT-0625/2020	Mexico	Mexico City	2020-10-13	B.1.243	G
EPI_ISL_3758049	hCoV-19/Mexico/CMX-INER-IBT-0485/2020	Mexico	Mexico City	2020-10-13	B.1.1.519	GR	Mexican variant
EPI_ISL_913922	hCoV-19/Mexico/MOR-InDRE_118/2020	Mexico	Morelos	2020-10-14	B.1	G
EPI_ISL_913924	hCoV-19/Mexico/GRO-InDRE_120/2020	Mexico	Guerrero	2020-10-14	B.1.1.322	GR
EPI_ISL_2839377	hCoV-19/Mexico/CMX-INER-IBT-0352/2020	Mexico	Mexico City	2020-10-14	B.1.1.222	GR
EPI_ISL_3758048	hCoV-19/Mexico/CMX-INER-IBT-0484/2020	Mexico	Mexico City	2020-10-14	B.1.1.222	O
EPI_ISL_4219694	hCoV-19/Mexico/CMX-INMEGEN-03-10-16/2020	Mexico	Mexico City	2020-10-14	B.1.1.222	GR
EPI_ISL_4219716	hCoV-19/Mexico/CMX-INMEGEN-03-10-54/2020	Mexico	Mexico City	2020-10-14	B.1.1.222	GR
EPI_ISL_4219722	hCoV-19/Mexico/CMX-INMEGEN-03-10-62/2020	Mexico	Mexico City	2020-10-14	B.1.1	GR
EPI_ISL_4219784	hCoV-19/Mexico/CMX-INMEGEN-03-11-157/2020	Mexico	Mexico City	2020-10-14	B.1.551	G
EPI_ISL_3758053	hCoV-19/Mexico/CMX-INER-IBT-0489/2020	Mexico	Mexico City	2020-10-15	B.1.243	G
EPI_ISL_4496580	hCoV-19/Mexico/CMX-INER-IBT-0626/2020	Mexico	Mexico City	2020-10-15	B.1.1	GR
EPI_ISL_4496582	hCoV-19/Mexico/CMX-INER-IBT-0628/2020	Mexico	Mexico City	2020-10-15	B.1	G
EPI_ISL_4496583	hCoV-19/Mexico/CMX-INER-IBT-0629/2020	Mexico	Mexico City	2020-10-15	B.1.1.222	GR
EPI_ISL_4496584	hCoV-19/Mexico/CMX-INER-IBT-0630/2020	Mexico	Mexico City	2020-10-15	B.1.1.222	GR
EPI_ISL_4496585	hCoV-19/Mexico/CMX-INER-IBT-0631/2020	Mexico	Mexico City	2020-10-15	B.1.1	GR
EPI_ISL_913967	hCoV-19/Mexico/CMX-InDRE_166/2020	Mexico	Mexico City	2020-10-16	B.1.1.222	GR
EPI_ISL_1091258	hCoV-19/Mexico/TAM-UANL-014/2020	Mexico	Tamaulipas	2020-10-16	B.1.609	G
EPI_ISL_1091259	hCoV-19/Mexico/TAM-UANL-015/2020	Mexico	Tamaulipas	2020-10-16	B.1.558	G
EPI_ISL_1531933	hCoV-19/Mexico/BCN-ALSR-8470/2020	Mexico	Baja California	2020-10-16	B.1.561	G
EPI_ISL_4219708	hCoV-19/Mexico/CMX-INMEGEN-03-10-44/2020	Mexico	Mexico City	2020-10-16	B.1	G
EPI_ISL_4219709	hCoV-19/Mexico/CMX-INMEGEN-03-10-45/2020	Mexico	Mexico City	2020-10-16	B.1.1.322	GR
EPI_ISL_4219714	hCoV-19/Mexico/CMX-INMEGEN-03-10-52/2020	Mexico	Mexico City	2020-10-16	C.23	GR
EPI_ISL_4219715	hCoV-19/Mexico/CMX-INMEGEN-03-10-53/2020	Mexico	Mexico City	2020-10-16	B.1.1.432	GR
EPI_ISL_4219720	hCoV-19/Mexico/CMX-INMEGEN-03-10-60/2020	Mexico	Mexico City	2020-10-16	B.1.1.222	GR
EPI_ISL_913926	hCoV-19/Mexico/NL-InDRE_122/2020	Mexico	Nuevo Leon	2020-10-17	B.1	G
EPI_ISL_913925	hCoV-19/Mexico/MEX-InDRE_121/2020	Mexico	State of Mexico	2020-10-19	B.1.1.222	GR
[truncated: 28,646 more rows]
